# Supplementary material for: Exome sequencing reveals genetic differentiation due to high-altitude adaptation in the Tibetan cashmere goat (Capra hircus)
Source: BMC Genomics. 2016 Feb 18;17:122. doi: 10.1186/s12864-016-2449-0 (PMC4758086; doi:10.1186/s12864-016-2449-0)
Supplement: Additional file 1: Table S1. — Whole exome sequencing results for six goat populations. (XLSX 11 kb) [file 12864_2016_2449_MOESM1_ESM.xlsx]

## Sheet: Table S1
	Table S1 - Whole-exome sequencing results for six goat populations
	Breed	Raw data		Filter low quality reads		Non-redundant reads	Mapped bases	Mean depthc
		reads	bases	readsa	basesb
	BG	65263478	6526347800	59350368	5935036800	59350368	4584962700	163.399
	RT	55465742	5546574200	50732378	5073237800	50732378	2773287100	98.8342
	CDM	59827292	5982729200	55467134	5546713400	55467134	2991364600	106.606
	NJ	69471840	6947184000	63127336	6312733600	63127336	3473592000	123.792
	IM	84408958	8440895800	77080724	7708072400	77080724	4220447900	150.408
	LN	50245368	5024536800	46164070	4616407000	46164070	2512268400	89.532
	readsa: Total number of high quality reads
	basesb: Total number of bases in high quality reads
	Mean depthc: The total length of the target exome 28.06M,average depth = (mapped bases) / 28.06 M
