# Supplementary material for: Exome sequencing reveals genetic differentiation due to high-altitude adaptation in the Tibetan cashmere goat (Capra hircus)
Source: BMC Genomics. 2016 Feb 18;17:122. doi: 10.1186/s12864-016-2449-0 (PMC4758086; doi:10.1186/s12864-016-2449-0)
Supplement: Additional file 3: Table S2. — Functional gene categories enriched for the global SNP dataset. (XLSX 12 kb) [file 12864_2016_2449_MOESM3_ESM.xlsx]

## Sheet: Table S3
		Table S2 - Functional gene categories enriched for the global SNP dataset
		GO ID	Term description	Number of genes	P value	FDR
		GO:0007155	cell adhesion	61	1.03e-09	6.9e-06
		GO:0022610	biological adhesion	61	1.09e-09	6.9e-06
		GO:0065009	regulation of molecular function	129	5.69e-09	1.79e-05
		GO:0007275	multicellular organismal development	191	1.86e-07	0.000469
		GO:0016043	cellular component organization	195	6.59e-07	0.00138
		GO:0040011	locomotion	67	1.26e-06	0.00199
		GO:0071840	cellular component organization or biogenesis	196	2.38e-06	0.00333
		GO:0006928	cellular component movement	71	1.04e-05	0.00957
		GO:0032502	developmental process	195	2.45e-05	0.0163
		GO:0044093	positive regulation of molecular function	80	2.97e-05	0.0182
		GO:0044057	regulation of system process	29	3.93e-05	0.0216
		GO:0009605	response to external stimulus	82	4.2e-05	0.0226
		GO:0086010	membrane depolarization during action potential	8	4.29e-05	0.0226
		GO:0034762	regulation of transmembrane transport	26	4.51e-05	0.0228
		GO:0035637	multicellular organismal signaling	12	5.04e-05	0.0235
		GO:0060306	regulation of membrane repolarization	6	5.66e-05	0.0249
		GO:0034765	regulation of ion transmembrane transport	25	6.01e-05	0.0249
		GO:0048870	cell motility	45	6.12e-05	0.0249
		GO:0051674	localization of cell	45	6.12e-05	0.0249
		GO:0086029	Purkinje myocyte to ventricular cardiac muscle cell signaling	3	6.86e-05	0.0262
		GO:0043588	skin development	23	7.61e-05	0.0272
		GO:0001508	action potential	12	8.5e-05	0.0282
		GO:0019220	regulation of phosphate metabolic process	87	8.7e-05	0.0282
		GO:0051493	regulation of cytoskeleton organization	27	9.37e-05	0.0295
		GO:0051174	regulation of phosphorus metabolic process	87	0.000108	0.0304
		GO:0086065	cell communication involved in cardiac conduction	6	0.00011	0.0304
		GO:0032501	multicellular organismal process	232	0.00011	0.0304
		GO:0001568	blood vessel development	31	0.000111	0.0304
		GO:0061337	cardiac conduction	7	0.000169	0.0387
		GO:0042391	regulation of membrane potential	21	0.000177	0.0399
		GO:0048609	multicellular organismal reproductive process	42	0.000181	0.04
		GO:0003013	circulatory system process	23	0.00021	0.0449
		GO:0032879	regulation of localization	89	0.000249	0.0491
