# Supplementary material for: Exome sequencing reveals genetic differentiation due to high-altitude adaptation in the Tibetan cashmere goat (Capra hircus)
Source: BMC Genomics. 2016 Feb 18;17:122. doi: 10.1186/s12864-016-2449-0 (PMC4758086; doi:10.1186/s12864-016-2449-0)
Supplement: Additional file 4: Table S3. — Outlier SNPs genetically differentiated between highland and lowland goat populations. (XLS 214 kb) [file 12864_2016_2449_MOESM4_ESM.xls]

## Sheet: Table S3
		Table S3 - Outlier SNPs genetically differentiated between highland and lowland goat populations
		Chr	region	Genes	position	reference	variant	χ2	di
		chr1	intronic	IFNAR2	1653474	C	G	0.000889626	19.06
		chr1	UTR3	SYNJ1	2250254	G	A	0.000300209	21.3139
		chr1	intergenic	LOC100860930(dist=260575),KRTAP15-1(dist=57065)	4641407	T	C	0.00122696	22.985
		chr1	intergenic	LOC100860930(dist=260629),KRTAP15-1(dist=57011)	4641461	T	C	0.00229406	17.6806
		chr1	exonic	KRTAP15-1	4699122	T	C	4.6e-05	31.8449
		chr1	intergenic	NFKBIZ(dist=484781),ZPLD1(dist=183936)	45403792	G	A	0.00369981	13.6083
		chr1	exonic	PLCXD2	55093941	G	A	0.000118545	27.3516
		chr1	intergenic	NONE(dist=NONE),TRNAS-GGA(dist=153331)	61958108	G	C	0.00569125	14.2787
		chr1	exonic	ARHGAP31	62751021	C	T	0.000295026	24.0442
		chr1	exonic	PLA1A	62930388	A	G	0.00369981	22.2104
		chr1	exonic	HEG1	67948131	A	G	6.96e-05	28.1531
		chr1	exonic	PIGZ	69886395	C	A	0.00442564	15.5141
		chr1	exonic	ATP13A4	72476845	A	G	0.00851822	13.8171
		chr1	exonic	LOC102188171	74118902	A	G	0.00569125	16.1464
		chr1	exonic	LOC102170912	78322551	A	G	0.000823408	21.7139
		chr1	intronic	MASP1	78468294	T	C	0.00336292	15.7
		chr1	UTR5	LOC102180154	80559917	A	G	0.000637669	18.5725
		chr1	intronic	YEATS2	81733016	A	T	0.00621482	15.0369
		chr1	exonic	PHC3	95375699	T	C	0.000300209	20.9377
		chr1	intergenic	SI(dist=1415713),TRNAC-GCA(dist=710353)	101961672	A	G	0.00858593	17.9297
		chr1	intronic	LOC102180430	105336153	G	A	0.000399753	23.7388
		chr1	intergenic	KCNAB1(dist=104570),GMPS(dist=52449)	109596650	T	C	0.00851822	13.8171
		chr1	intergenic	ARHGEF26(dist=853463),LOC102180083(dist=169505)	112321390	C	T	0.000730452	18.3778
		chr1	exonic	IGSF10	114366443	C	A	0.00233097	16.2124
		chr1	exonic	CPA3	116997244	G	A	0.00392643	21.4213
		chr1	exonic	COPB2	127310393	C	T	0.00385462	15.2825
		chr1	exonic	KY	132318648	G	A	0.00229406	18.8952
		chr1	intronic	SLCO2A1	132954259	A	G	4.2e-05	28.6513
		chr1	intergenic	LOC102173233(dist=6681),CBR3(dist=57924)	145893175	T	A	5.86e-07	32.756
		chr1	exonic	COL6A6	149222913	G	A	0.000356583	21.752
		chr1	intronic	COL6A5	149447571	A	G	0.00625749	14.9402
		chr1	exonic	COL6A5	149461543	G	A	0.000457239	18.2497
		chr2	upstream	ARHGEF4	1795416	A	G	0.00272853	19.9886
		chr2	intergenic	LOC102172104(dist=20225),LOC102177666(dist=21349)	4226980	G	A	0.00525151	18.6984
		chr2	exonic	LOC102173614	4609518	A	C	0.000295026	28.4207
		chr2	exonic	AMMECR1L	4652996	C	T	0.00625723	16.9294
		chr2	exonic	SLC40A1	6800358	C	T	0.00503696	14.2856
		chr2	exonic	LOC102173234	17588087	T	C	1.31e-06	36.2571
		chr2	exonic	LOC102173234	17619566	C	T	0.00589618	13.512
		chr2	exonic	LOC102173234	17635022	G	A	0.000857016	18.9791
		chr2	exonic	LOC102173234	17645958	A	G	0.00127879	18.9333
		chr2	exonic	LOC102173234	17646717	T	C	0.00195413	19.3277
		chr2	exonic	LOC102173234	17656728	A	G	6.17e-06	33.5397
		chr2	exonic	LOC102173234	17658505	A	G	0.00622038	14.0213
		chr2	exonic	GAD1	24954781	C	T	0.00118734	14.4317
		chr2	intronic	PKP4	37051062	G	A	1.39e-05	27.1019
		chr2	intergenic	LOC102187901(dist=5728),GLS(dist=507255)	78252242	A	T	0.00143161	17.7511
		chr2	intergenic	LOC102187901(dist=5734),GLS(dist=507249)	78252248	T	G	0.00341399	16.2292
		chr2	intergenic	LOC102187901(dist=326112),GLS(dist=186871)	78572626	C	T	0.00812586	15.7589
		chr2	intergenic	LOC102187901(dist=327234),GLS(dist=185749)	78573748	A	G	0.00428001	14.7181
		chr2	exonic	RFTN2	85452363	T	C	0.00265051	14.3061
		chr2	intronic	LOC102187632	88423715	G	C	0.000460193	20.0161
		chr2	exonic	LOC102187632	88423842	A	G	8.18e-05	25.5957
		chr2	exonic	LOC102187632	88423876	T	C	1.6e-05	29.5555
		chr2	intronic	LOC102171556	88548326	C	T	0.00181145	15.4071
		chr2	intergenic	CD28(dist=21990),CTLA4(dist=49491)	91264422	C	T	4.6e-05	24.5057
		chr2	exonic	ZDBF2	93890617	A	G	0.00503696	16.7075
		chr2	intronic	CRYGA	95709731	A	G	0.000998218	22.9342
		chr2	intronic	UNC80	96967141	A	G	0.00276065	14.0383
		chr2	exonic	UNC80	96967309	C	T	0.00155946	15.7658
		chr2	exonic	UNC80	97106100	G	A	0.00391044	18.9327
		chr2	exonic	SMARCAL1	103824623	A	G	1.75e-06	32.9434
		chr2	exonic	TNS1	105328576	A	G	0.00343592	17.4586
		chr2	exonic	TNS1	105328642	T	G	0.00229406	19.0456
		chr2	exonic	NYAP2	113087411	C	T	0.00113869	18.295
		chr2	exonic	NYAP2	113147306	G	T	2.23e-05	30.7587
		chr2	intergenic	COPS7B(dist=49244),LOC102189532(dist=17756)	118985532	A	G	0.000300209	21.5858
		chr2	intronic	LOC102179897	119427420	C	A	0.00576391	17.9414
		chr2	intergenic	LOC102179897(dist=20577),LOC102180168(dist=12197)	119450689	A	G	0.00020567	22.4306
		chr2	intergenic	LOC102179897(dist=20868),LOC102180168(dist=11906)	119450980	C	T	0.000928256	20.2547
		chr2	exonic	ALPI	119507862	G	A	0.0045444	13.791
		chr2	exonic	ALPI	119508151	C	T	3.83e-05	28.4009
		chr2	exonic	ALPI	119509920	T	C	0.0015275	14.5386
		chr2	exonic	ALPI	119509932	T	C	0.000637669	17.849
		chr2	intronic	YARS	120274112	G	A	0.00147947	16.9533
		chr2	exonic	LOC102185962	120497987	C	T	8.83e-05	23.235
		chr2	exonic	YTHDF2	123920504	C	A	0.00484193	13.9377
		chr2	exonic	ARID1A	125579145	C	T	0.00337189	17.3256
		chr2	exonic	IFNLR1	127930002	C	A	0.00233097	15.1817
		chr2	exonic	IL22RA1	127983618	A	G	0.00181145	16.9788
		chr2	intergenic	RPL11(dist=7962),LOC102185881(dist=70213)	128397245	G	A	0.00549764	17.0898
		chr2	exonic	LDLRAD2	130162717	T	C	0.000100864	20.8861
		chr2	exonic	LDLRAD2	130162748	C	T	0.000460193	22.1816
		chr2	exonic	ECE1	130631448	C	T	0.00399376	15.4319
		chr2	intergenic	KLHDC7A(dist=12930),IGSF21(dist=67316)	133392493	G	A	0.000157194	24.8056
		chr3	exonic	DUSP27	1548016	G	A	0.00484193	17.6154
		chr3	exonic	DUSP27	1549175	T	C	1.2e-06	35.1625
		chr3	intronic	MGST3	3095941	C	T	0.00267181	14.6504
		chr3	exonic	LOC102169717	3260689	T	G	0.000356583	19.2904
		chr3	exonic	OLFML2B	7048159	C	T	0.00229406	18.2711
		chr3	intronic	NR1I3	7758570	T	C	0.00392643	13.5311
		chr3	exonic	ARHGAP30	7911887	C	A	0.00503696	15.6641
		chr3	intronic	LY9	8172550	T	C	0.00029421	21.4512
		chr3	exonic	LOC102178869	8221766	G	A	0.00229406	17.0794
		chr3	exonic	LOC102169923	11640794	T	C	0.00434437	14.1948
		chr3	exonic	FCRL5	12045091	C	T	0.00113869	16.3088
		chr3	exonic	LOC102182460	12139809	G	A	0.00118734	17.2728
		chr3	exonic	LOC102182460	12154266	T	C	0.0043871	16.1306
		chr3	intergenic	LOC102171474(dist=81931),ETV3(dist=110491)	12673132	A	G	0.00019705	19.4642
		chr3	exonic	NES	13211887	T	C	0.00569125	16.8504
		chr3	exonic	NES	13213623	G	T	0.00400224	16.8448
		chr3	exonic	ATP8B2	15271674	C	T	0.00270083	16.4146
		chr3	exonic	PGLYRP4	16065124	T	C	0.00392643	19.3296
		chr3	intronic	PGLYRP4	16066674	C	T	0.00195413	15.7122
		chr3	exonic	LOC102186542	16682227	A	G	0.00418801	16.2827
		chr3	intergenic	FLG2(dist=84954),TRNAS-GGA(dist=6426)	17002097	G	T	0.00417818	15.2219
		chr3	intergenic	FLG2(dist=87402),TRNAS-GGA(dist=3978)	17004545	A	T	0.00369981	15.1398
		chr3	exonic	FAM63A	18336839	C	T	0.0045444	14.2977
		chr3	exonic	FAM63A	18336840	T	C	0.00272853	16.2756
		chr3	exonic	LOC102173518	19346868	T	C	0.00103638	13.7346
		chr3	exonic	HFE2	19540423	A	G	0.0043871	15.155
		chr3	exonic	PDZK1	19841934	C	T	0.00229406	18.7036
		chr3	exonic	PDE4DIP	20838214	G	A	7.46e-08	41.6092
		chr3	exonic	PDE4DIP	20838316	C	T	2.21e-06	32.0215
		chr3	intronic	HMGCS2	21505183	A	C	0.000746258	20.7507
		chr3	exonic	CD101	24201524	A	G	0.000730452	19.7585
		chr3	exonic	GPR61	31810232	C	T	0.00308344	21.9374
		chr3	intergenic	HFM1(dist=135381),ZNF644(dist=23340)	49783105	T	A	0.00576391	17.4252
		chr3	exonic	LRRC8C	51094990	C	G	0.0073818	14.2224
		chr3	exonic	CLCA4	54137042	A	G	0.00524743	16.2625
		chr3	exonic	IL12RB2	74382723	A	G	8.83e-06	33.531
		chr3	intergenic	AK4(dist=95045),TRNAG-GCC(dist=34615)	76758598	A	G	8.17e-05	22.3825
		chr3	intronic	CACHD1	77204563	G	C	0.00281713	19.8308
		chr3	intronic	CACHD1	77204608	C	G	0.00589618	16.6094
		chr3	exonic	INADL	80292038	T	C	5.57e-05	28.5741
		chr3	intergenic	BEND5(dist=11037),SPATA6(dist=252094)	93998578	G	A	0.00503696	13.7618
		chr3	exonic	LRRC41	96249285	A	G	0.00704005	16.7034
		chr3	exonic	RAD54L	96252550	G	C	8.81e-05	23.8849
		chr3	exonic	LOC102182848	96953255			0.0073818	15.3031
		chr3	exonic	MUTYH	97154502	G	A	0.000746258	21.3349
		chr3	exonic	ZSWIM5	97419658	G	A	0.0043871	17.2692
		chr3	exonic	PPCS	99905305	T	G	0.00569125	17.0683
		chr3	exonic	ZMPSTE24	102027117	G	A	0.00130544	19.1092
		chr3	intronic	EPHA10	104410275	T	C	0.00233873	18.0211
		chr3	exonic	CSF3R	105630467	G	C	0.00346967	14.1929
		chr3	intergenic	USP40(dist=50343),LOC102172029(dist=4743)	109546911	A	G	0.00102471	20.3671
		chr3	intergenic	USP40(dist=50413),LOC102172029(dist=4673)	109546981	A	C	0.00113869	17.718
		chr3	exonic	UGT1A3	109647818	G	A	0.00272853	14.5124
		chr3	exonic	HJURP	109777108	C	T	0.00580522	15.4721
		chr3	exonic	TRPM8	109864733	G	C	0.00270083	13.502
		chr3	exonic	TRPM8	109891455	G	A	0.00576391	14.2639
		chr3	intronic	TRPM8	109891646	G	A	0.00576391	15.1565
		chr3	intronic	SH3BP4	110816519	A	G	0.00346967	16.98
		chr3	intergenic	SH3BP4(dist=539140),AGAP1(dist=69954)	111428128	T	G	0.00195413	15.8467
		chr3	intergenic	SH3BP4(dist=539371),AGAP1(dist=69723)	111428359	C	T	0.00186298	16.0407
		chr3	intronic	IQCA1	112105530	T	C	0.00306947	13.517
		chr3	intronic	IQCA1	112105544	C	T	0.000647037	16.2115
		chr3	intronic	IQCA1	112105551	A	G	0.000457239	17.2446
		chr3	intergenic	ASB1(dist=131730),LOC102179832(dist=183083)	114224899	T	C	6.17e-06	36.8923
		chr3	intergenic	ASB1(dist=131927),LOC102179832(dist=182886)	114225096	C	T	4.03e-05	32.7621
		chr3	intergenic	TWIST2(dist=19836),LOC102180181(dist=339739)	114436898	T	C	0.00118734	16.0498
		chr3	exonic	LOC102182470	115188784	C	T	0.00582826	16.5359
		chr3	exonic	PASK	116204110	G	A	0.000821159	19.3567
		chr4	exonic	FIGNL1	3436487	T	C	0.00229406	15.6729
		chr4	exonic	ABCA13	5439359	G	A	0.00332043	15.8397
		chr4	exonic	GLCCI1	13880149	C	T	0.00122696	18.4646
		chr4	exonic	LOC102187290	21188075	G	A	0.00589618	13.7928
		chr4	exonic	NUPL2	29634374	T	G	7.66e-06	32.3796
		chr4	exonic	NUPL2	29634399	G	A	8.46e-06	32.2277
		chr4	exonic	PCLO	35233314	C	T	2.52e-05	33.6028
		chr4	exonic	LOC102172689	41640684	A	C	0.00118734	14.4391
		chr4	exonic	KMT2E	43874883	T	C	0.000998218	20.5884
		chr4	intronic	SRPK2	43923111	T	C	0.00207622	17.9635
		chr4	intronic	ATXN7L1	44363098	A	G	0.00686817	15.5674
		chr4	exonic	FKBP9	61341168	A	G	0.0031995	15.2791
		chr4	intronic	PDE1C	61804958	T	G	0.00020567	24.3932
		chr4	intergenic	LOC102186084(dist=12479),CRHR2(dist=47570)	63106972	C	T	0.00503696	15.3512
		chr4	intergenic	LOC102186084(dist=12506),CRHR2(dist=47543)	63106999	G	T	0.000240321	21.1735
		chr4	intergenic	LOC102186084(dist=12507),CRHR2(dist=47542)	63107000	C	A	0.000401277	20.8712
		chr4	intergenic	LOC102186084(dist=12519),CRHR2(dist=47530)	63107012	A	G	0.000857016	20.0745
		chr4	intergenic	LOC102186084(dist=12663),CRHR2(dist=47386)	63107156	C	A	0.00346967	16.8258
		chr4	exonic	TRIL	64706872	C	T	6.17e-06	30.8148
		chr4	intergenic	NFE2L3(dist=777896),NPVF(dist=109741)	68060214	C	T	0.000300209	21.8627
		chr4	exonic	TBRG4	74074494	C	T	4.6e-05	26.0563
		chr4	exonic	TBRG4	74074565	T	C	6.17e-06	30.4836
		chr4	exonic	TBRG4	74076839	A	G	2.86e-05	22.9994
		chr4	intronic	TBRG4	74076877	G	C	1.32e-07	34.4002
		chr4	exonic	NPC1L1	74425799	C	A	0.000141617	17.9586
		chr4	exonic	AEBP1	74734468	T	G	0.00685196	17.8479
		chr4	exonic	PTPRZ1	83944304	A	G	0.000472397	18.7195
		chr4	exonic	PTPRZ1	83944343	T	C	0.000234118	22.7546
		chr4	intronic	FSCN3	89361342	T	G	0.00288385	20.2551
		chr4	intergenic	UBE2H(dist=74796),ZC3HC1(dist=49850)	91279585	C	G	0.000100864	26.6986
		chr4	intronic	PODXL	92724841	G	T	0.00399376	14.0472
		chr4	exonic	FAM180A	96683326	C	T	2.86e-05	29.6287
		chr4	intergenic	KIAA1147(dist=36830),TRNAC-GCA(dist=4225)	102043581	A	G	0.00391044	14.3018
		chr4	exonic	TRPV5	102665934	G	A	0.00392643	18.8272
		chr4	ncRNA_exonic	LOC102181470	102832607	T	A	0.00524743	14.6671
		chr4	exonic	LOC102183208	102850609	G	A	0.00685196	16.9274
		chr4	exonic	CASP2	103119797	A	G	0.00273387	15.943
		chr4	exonic	LOC102185432	103273760	C	T	0.00576391	16.6097
		chr4	exonic	LOC102186275	103321505	C	T	0.00272853	13.7153
		chr4	exonic	LOC102184691	103530395	A	G	0.000191696	19.1756
		chr4	exonic	AOC1	109457488	C	T	0.000118864	24.9847
		chr4	exonic	KCNH2	109538741	A	G	0.000111574	23.6287
		chr4	exonic	SLC4A2	109654755	T	C	0.00272853	15.6796
		chr4	intronic	RNF32	114167153	C	T	0.00273387	17.1894
		chr4	exonic	NCAPG2	115450961	G	A	0.000566388	18.7877
		chr5	intergenic	NONE(dist=NONE),TSPAN8(dist=274863)	324204	G	C	0.00385462	14.9563
		chr5	intergenic	NONE(dist=NONE),TSPAN8(dist=274862)	324205	G	T	0.00549764	14.0299
		chr5	intergenic	OSBPL8(dist=79998),LOC102181471(dist=99074)	5634152	A	G	0.00229406	14.2321
		chr5	intergenic	OSBPL8(dist=80006),LOC102181471(dist=99066)	5634160	C	T	0.00289619	13.9501
		chr5	exonic	LOC102182100	6177462	T	C	0.00113869	17.6567
		chr5	exonic	METTL25	11321000	A	G	8.83e-06	29.174
		chr5	exonic	GALNT4	18732898	C	T	0.00580522	18.8764
		chr5	exonic	UBE2N	22525152	C	T	0.00030994	23.4938
		chr5	intergenic	SMUG1(dist=25440),HOXC4(dist=89118)	25154949	C	G	0.00658943	14.88
		chr5	intronic	KRT4	26380874	G	C	0.00155946	15.35
		chr5	intronic	KRT4	26380885	T	G	0.00233873	14.3954
		chr5	intronic	LOC102182381	26470502	A	G	6.41e-05	20.1547
		chr5	intronic	LOC102182381	26470503	G	C	0.000300209	23.2121
		chr5	exonic	LOC102182381	26478704	T	C	0.00503696	16.2002
		chr5	exonic	LOC102182669	26481340	A	G	0.000472397	25.6
		chr5	exonic	KRT82	26509327	T	C	0.000647037	20.4931
		chr5	exonic	KRT82	26509450	A	C	0.000460193	21.6584
		chr5	intronic	TUBA1C	29491495	T	G	0.00182409	15.9509
		chr5	exonic	LOC102168698	29723569	C	A	0.0031995	14.1163
		chr5	intronic	DDX23	29868862	G	A	0.00122696	15.7992
		chr5	exonic	CCNT1	30012223	A	G	0.00385462	13.5268
		chr5	intergenic	LOC102170948(dist=39468),LOC102171763(dist=22810)	30238123	A	G	0.00229406	17.5646
		chr5	exonic	LOC102176497	30853500	C	T	0.00265051	13.8449
		chr5	intergenic	RAPGEF3(dist=1223),ENDOU(dist=10652)	31356890	G	A	0.0073818	14.8257
		chr5	intronic	PPHLN1	36907968	G	A	0.00399376	14.9851
		chr5	intergenic	ABCD2(dist=34309),KIF21A(dist=131613)	40323342	G	A	0.000566388	16.8998
		chr5	intergenic	HMGI-C(dist=111405),LOC102187299(dist=210389)	46565479	G	T	0.00143603	16.3914
		chr5	exonic	ARHGEF25	54309596	G	C	0.0073818	13.9231
		chr5	exonic	MARS	54399068	G	A	0.00182409	14.4615
		chr5	intergenic	LOC102172605(dist=34676),LOC102173165(dist=17356)	56316070	G	A	0.000998218	16.6759
		chr5	upstream	LOC102183576	58603415	T	C	0.00369981	15.3425
		chr5	exonic	TST	72962064	T	C	0.00200453	15.9406
		chr5	intergenic	LOC102180290(dist=19993),ALG10(dist=60435)	73578277	G	A	0.00113869	19.3071
		chr5	intergenic	LOC102180290(dist=20181),ALG10(dist=60247)	73578465	G	A	0.00369981	13.8173
		chr5	intronic	OLR1	91841930	G	A	6.26e-05	29.0836
		chr5	exonic	LOC102175008	92493531	C	T	0.000540735	24.2603
		chr5	intergenic	LOC102185542(dist=69539),LOC102186379(dist=95624)	94020060			0.00399376	13.8428
		chr5	intergenic	LOC102186379(dist=20593),LOC102186195(dist=190924)	94147997	C	T	0.0043871	15.4485
		chr5	intergenic	LOC102186379(dist=20610),LOC102186195(dist=190907)	94148014	T	C	0.0043871	15.7065
		chr5	intergenic	LOC102186379(dist=20633),LOC102186195(dist=190884)	94148037	A	C	0.00161041	21.4118
		chr5	intergenic	LOC102186379(dist=20752),LOC102186195(dist=190765)	94148156	G	T	0.00621482	15.9685
		chr5	intronic	VWF	95428432	A	G	0.00569125	15.0094
		chr5	intronic	LOC102184324	101720939	A	G	0.000730452	17.5035
		chr5	exonic	PACSIN2	104887068	G	A	0.00195413	19.2389
		chr6	exonic	NDNF	3789573	C	T	0.000404211	17.6522
		chr6	exonic	ANK2	10764779	T	C	0.00392643	15.9619
		chr6	intronic	BMPR-IB	27643913	C	G	0.00207622	14.0973
		chr6	exonic	HERC3	34379631	A	G	0.00369981	17.4227
		chr6	exonic	ZCCHC4	42973109	T	C	0.00580522	16.6249
		chr6	exonic	LOC100861296	43281825	T	A	0.00572869	16.7446
		chr6	exonic	LOC100861296	43281994	G	A	0.000502522	21.3133
		chr6	intronic	PDS5A	57139690	C	A	0.000234118	16.6188
		chr6	exonic	LOC102181013	59025888	G	A	0.0043871	16.159
		chr6	exonic	KCTD8	61012334	C	T	0.00272853	16.498
		chr6	exonic	NOA1	70515103	G	T	0.00122696	19.9758
		chr6	exonic	POLR2B	70550411	T	A	0.00369981	16.5377
		chr6	exonic	LOC102188391	75679306	A	G	8.83e-06	31.4264
		chr6	intronic	UGT2A1	82385426	A	G	2.38e-06	31.6323
		chr6	UTR5	UGT2A1	82403167	G	A	0.00484193	18.6494
		chr6	intronic	ART3	88073647	A	C	0.00572869	15.6749
		chr6	intergenic	HNRNPD(dist=36575),HNRNPDL(dist=12939)	94323299	C	T	0.00503696	15.5346
		chr6	exonic	SCD5	94597987	A	G	0.00267181	13.686
		chr6	exonic	SEC31A	94799923	C	T	0.00391722	23.0046
		chr6	intronic	ARHGAP24	97797904	A	C	0.000118545	21.4942
		chr6	exonic	DSPP	99609368	C	T	0.00369981	16.7906
		chr6	intronic	MAN2B2	99694810	G	T	0.000399753	22.9654
		chr6	exonic	MAN2B2	99694873	C	T	0.00029421	24.0617
		chr6	intergenic	MAN2B2(dist=58431),PPP2R2C(dist=56986)	99779057	C	T	0.00346967	14.0631
		chr6	intronic	JAKMIP1	100232365	A	G	0.00233097	18.0564
		chr6	exonic	STX18	101785067	C	T	0.00182748	14.1879
		chr6	exonic	LYAR	101912392	G	C	0.000857016	15.2459
		chr6	exonic	LYAR	101912482	G	T	5.57e-05	23.7543
		chr6	intergenic	ACOX3(dist=13121),TRMT44(dist=4401)	111568181	C	T	0.00172724	15.9431
		chr6	exonic	LOC102186201	113431011	T	C	0.00858593	14.5271
		chr7	intronic	RUFY1	1253940	A	G	0.000615809	23.1125
		chr7	exonic	OBSCN	2210028	A	G	0.00858593	17.1724
		chr7	intronic	OBSCN	2229952	A	G	1.15e-06	29.3539
		chr7	exonic	OBSCN	2230550	G	A	0.00273387	16.4803
		chr7	intronic	OBSCN	2240130	T	C	0.00569125	14.7944
		chr7	exonic	OBSCN	2257114	G	A	0.000850648	16.8893
		chr7	intronic	ARF1	2509741	G	A	0.00704005	15.0209
		chr7	exonic	ZNF354B	3069140	A	T	0.00658943	14.1773
		chr7	exonic	COMP	4004446	G	A	0.000730452	13.6053
		chr7	exonic	KIAA1683	4511923	G	A	0.00411529	15.2344
		chr7	intronic	NWD1	5843455	C	T	5.57e-05	25.0476
		chr7	intronic	NWD1	5843481	C	G	0.00181145	14.4131
		chr7	exonic	LOC102181022	6844432	G	C	0.00641041	14.1716
		chr7	exonic	WIZ	7349063	C	T	0.00155946	17.0496
		chr7	intergenic	AKAP8(dist=103684),EPHX3(dist=5197)	7518040	A	G	0.000118545	24.5496
		chr7	intergenic	LOC102191128(dist=12394),LOC102169174(dist=62173)	7880125	G	A	0.00391044	14.9712
		chr7	intronic	EMR3	8249492	T	C	0.00391044	16.316
		chr7	intronic	EMR3	8249540	G	A	0.00572869	15.3833
		chr7	exonic	EMR3	8249556	G	C	0.00851822	14.5052
		chr7	intergenic	MUC16(dist=6257),LOC102185169(dist=123681)	10191436	G	C	0.00102471	19.7609
		chr7	exonic	ICAM1	11339522	G	A	7.34e-06	29.3503
		chr7	exonic	ICAM1	11345252	C	G	0.00306947	15.5025
		chr7	exonic	ICAM3	11384138	A	T	0.000460193	22.1917
		chr7	exonic	ICAM3	11384168	T	C	0.000163324	24.2861
		chr7	intronic	ICAM3	11384237	G	A	0.000259987	22.0712
		chr7	exonic	ICAM3	11385742	C	T	0.00332043	13.75
		chr7	intronic	LDLR	12048598	C	T	0.00106157	16.8178
		chr7	intronic	PNPLA6	12935912	G	A	0.00300014	17.8115
		chr7	intronic	FBN3	13347763	G	A	0.000399753	23.7032
		chr7	intronic	CERS4	13445718	C	T	0.00641041	16.0207
		chr7	exonic	CERS4	13445920	G	A	0.000407428	21.3254
		chr7	intronic	2015-03-02	13576055	C	G	0.00233097	16.8283
		chr7	intergenic	LOC102176518(dist=13902),LOC102178529(dist=1284)	13841967	T	C	0.00286134	18.6943
		chr7	intronic	LOC102178529	13846525	A	G	0.00625749	16.2497
		chr7	intronic	LOC102178529	13846533	G	A	0.003007	18.7146
		chr7	exonic	LOC102178529	13846551	G	T	0.00049496	23.6821
		chr7	exonic	LOC102178529	13846661	G	A	6.82e-05	25.6132
		chr7	intronic	LOC102178529	13846822	G	C	0.00172724	23.7102
		chr7	intronic	LOC102176784	13934951	A	G	0.00019705	27.7165
		chr7	exonic	TUBB4A	14447219	C	T	4.49e-05	26.3317
		chr7	intronic	ACER1	14590656	G	A	0.00569125	13.776
		chr7	exonic	PTPRS	15454535	G	A	0.00343592	16.5706
		chr7	exonic	PTPRS	15454592	G	C	0.00337189	17.8443
		chr7	intronic	EEF2	16469510	T	C	0.00851822	21.6521
		chr7	exonic	CACTIN	16748760	T	C	1.36e-07	36.3786
		chr7	exonic	CACTIN	16756556	C	T	0.000472397	19.5842
		chr7	exonic	TMPRSS9	17621895	G	A	0.00399376	20.7106
		chr7	intronic	SPPL2B	17677638	G	A	0.00337189	14.6195
		chr7	intergenic	LOC102169954(dist=23066),LOC102181206(dist=50683)	36140569	T	C	0.000404211	22.3491
		chr7	exonic	BTNL9	36419173	C	A	0.000100864	24.1138
		chr7	exonic	LOC102185916	37105697	G	A	0.000209297	24.6848
		chr7	exonic	LOC102169666	37715369	G	A	0.0043871	13.6658
		chr7	exonic	LOC102169955	37739812	T	C	0.000928256	18.9634
		chr7	exonic	LOC102169955	37739817	T	C	0.000928256	18.5663
		chr7	downstream	LOC102177055	38384233	C	T	0.00525151	17.912
		chr7	intergenic	TRNAE-CUC(dist=7436),LOC102191329(dist=7665)	38889897	G	A	0.00484193	18.3595
		chr7	exonic	TXNDC15	42513820	C	T	0.00484193	13.8458
		chr7	intronic	NRG2	47268854	G	A	0.000594438	24.4438
		chr7	exonic	ANKHD1	47896663	G	A	0.00181145	17.3995
		chr7	exonic	SLC35A4	47933140	A	G	1.82e-05	30.4606
		chr7	exonic	LOC102186864	48084958	A	G	0.00484193	13.9445
		chr7	exonic	LOC102181119	48133620	A	G	0.00569125	14.8796
		chr7	intergenic	PCDHB4(dist=11725),PCDHB6(dist=9664)	48406552	G	A	0.00369981	13.9519
		chr7	exonic	PCDHGA8	48649381	C	T	0.00337189	15.8546
		chr7	intronic	RBM27	53673234	T	A	0.00214627	16.9045
		chr7	intronic	ARHGEF37	57215081	C	T	2.95e-05	24.3247
		chr7	exonic	PDE6A	57516407	G	A	4.93e-05	24.6852
		chr7	exonic	PDE6A	57516434	C	G	0.00288385	15.3692
		chr7	exonic	PDE6A	57516511	T	G	0.00286134	20.0915
		chr7	exonic	PDE6A	57516656	C	T	4.6e-05	25.5394
		chr7	exonic	SLC26A2	57546104	C	G	0.00346967	14.1371
		chr7	intronic	HMGXB3	57620791	C	T	1.03e-05	29.5664
		chr7	exonic	LOC100861303	57653609	T	C	0.00270083	18.2881
		chr7	exonic	CAMK2A	57815256	C	A	1.65e-05	30.3327
		chr7	intronic	CAMK2A	57815521	T	G	0.00191746	19.1501
		chr7	intronic	CAMK2A	57840583	C	G	0.00582826	14.4493
		chr7	exonic	SYNPO	58266658	T	C	0.000118545	21.0579
		chr7	intronic	RBM22	58303375	A	G	0.00258393	16.8595
		chr7	UTR3	ANXA6	58614844	C	T	9.08e-05	27.0844
		chr7	intronic	ANXA6	58614961	G	A	5.57e-05	28.3082
		chr7	intronic	SLC36A1	58937012	G	A	0.000373146	18.5188
		chr7	exonic	G3BP1	59264606	C	T	0.00272853	17.6161
		chr7	exonic	NMSR2	59900687	G	A	0.00851822	13.5777
		chr7	intronic	MRPL22	62406384	T	C	0.000772873	18.6608
		chr7	intergenic	PWWP2A(dist=85031),FABP6(dist=28069)	67851698	C	A	0.0015275	14.4684
		chr7	exonic	ATP10B	68315936	C	T	0.000670189	14.6816
		chr7	exonic	VCAN	79460022	G	A	0.000776243	18.6044
		chr7	exonic	EFNA5	102400706	C	T	0.000730452	17.4306
		chr7	intergenic	EFNA5(dist=48263),FBXL17(dist=382557)	102463611	C	T	0.00385462	15.0488
		chr7	intergenic	EFNA5(dist=48278),FBXL17(dist=382542)	102463626	G	A	0.00272853	15.0953
		chr7	intergenic	TMEM232(dist=16797),SLC25A46(dist=18658)	105610331	A	G	2.63e-06	36.6222
		chr8	intronic	HMGB2	5536664	A	C	0.00400224	14.0813
		chr8	exonic	CCDC25	10770618	C	T	0.00207622	14.7307
		chr8	intronic	CCDC25	10771082	G	A	0.000823408	18.6681
		chr8	intronic	CCDC25	10771118	G	A	0.00418801	13.6942
		chr8	intronic	ACO1	11337368	C	G	0.000746258	21.3706
		chr8	exonic	TEK	16537439	A	G	0.000245828	21.986
		chr8	intergenic	LOC100861164(dist=60022),LOC102174842(dist=24469)	22179295	A	G	0.000735523	20.1247
		chr8	intronic	RPS6	24008842	A	T	0.000100154	23.1012
		chr8	intronic	BNC2	26900968	A	G	4.07e-05	23.0342
		chr8	exonic	BNC2	27018284	T	C	0.00155946	16.054
		chr8	intronic	PSAT1	52878322	C	G	0.000772873	18.0176
		chr8	intronic	UNC13B	57996423	C	T	0.00337189	14.0369
		chr8	exonic	LZTS1	65585808	A	G	0.00704005	15.4393
		chr8	exonic	ADAM28	69759283	G	A	0.00567835	13.8706
		chr8	exonic	CDCA2	71035946	C	T	0.000295026	20.8382
		chr8	exonic	CDCA2	71036283	A	G	0.0074364	15.4404
		chr8	exonic	CDCA2	71036371	A	C	2.86e-05	26.078
		chr8	exonic	DAPK1	79036276	G	A	0.00525151	15.9806
		chr8	exonic	DAPK1	79036738	G	A	0.00190043	18.538
		chr8	intronic	C8H9orf3	79495092	T	C	0.000259987	23.5153
		chr8	exonic	PTPDC1	83481860	G	A	0.00113869	18.7669
		chr8	exonic	ZNF169	83614370	G	A	0.00273387	16.3404
		chr8	intergenic	DIRAS2(dist=937963),GADD45G(dist=297810)	86291929	T	G	3.93e-05	24.5817
		chr8	intergenic	GADD45G(dist=17778),SEMA4D(dist=167776)	86608057	T	C	0.000300209	17.5097
		chr8	intronic	SEMA4D	86805884	T	C	0.00118734	14.4291
		chr8	exonic	TMEM246	89299733	A	G	0.00851822	15.1011
		chr8	intergenic	TMEM246(dist=59563),RNF20(dist=33415)	89376263	A	G	0.00399376	18.0434
		chr8	intergenic	ZNF462(dist=67845),RAD23B(dist=215294)	94879310	T	C	0.000460193	20.431
		chr8	exonic	FRRS1L	96744571	G	A	0.00503696	15.0192
		chr8	intronic	PTPN3	96970983	G	A	0.000746258	17.9221
		chr8	exonic	SVEP1	97971544	G	A	0.00858593	14.6548
		chr8	exonic	KIAA0368	98828741	G	A	0.00773784	22.7393
		chr8	exonic	KIAA0368	98831113	G	A	0.00812586	19.2758
		chr8	intronic	KIAA0368	98831209	C	T	0.000746258	17.2719
		chr8	intergenic	TLR4(dist=16785),BRINP1(dist=1586649)	105025937	C	T	0.00686817	14.2325
		chr9	exonic	MCM9	19286397	G	A	0.00580522	15.309
		chr9	exonic	TRAF3IP2	25956265	G	T	0.00442564	15.4829
		chr9	exonic	SLC22A16	26863584	A	C	0.00172724	20.952
		chr9	intergenic	HACE1(dist=800946),TRNAM-CAU(dist=75327)	33101140	C	T	0.00172724	18.8762
		chr9	exonic	MANEA	41269745	C	T	0.0073818	16.2239
		chr9	exonic	MANEA	41269792	G	T	0.00197766	18.0201
		chr9	ncRNA_exonic	LOC102171710	45213517	G	T	0.00118734	17.0948
		chr9	intronic	KIAA1244	62557691	T	C	0.00621482	15.0344
		chr9	intronic	KIAA1244	62557698	C	T	0.00399376	14.9506
		chr9	intronic	ECT2L	63214202	C	G	0.000502522	24.3576
		chr9	exonic	PHACTR2	67736771	C	T	4.6e-05	25.0594
		chr9	intergenic	SF3B5(dist=47454),STX11(dist=7629)	68031203	C	T	0.00276065	15.1405
		chr9	exonic	STX11	68073427	C	T	0.00369981	14.141
		chr9	exonic	CCDC170	74745422	T	C	0.00182409	19.3833
		chr9	intronic	RPS6KA2	87724944	T	C	0.000828521	20.3223
		chr9	exonic	CCR6	88052555	T	C	0.00300014	16.7046
		chr9	intergenic	LOC102175856(dist=154692),SMOC2(dist=103815)	88735860	C	T	3.3e-05	29.8661
		chr9	intergenic	LOC102175856(dist=154733),SMOC2(dist=103774)	88735901	T	C	0.00549764	18.5353
		chr9	intergenic	LOC102175856(dist=154756),SMOC2(dist=103751)	88735924	G	A	0.00834332	19.2072
		chr9	intronic	SMOC2	88911487	T	C	2.71e-06	35.1869
		chr10	exonic	IQGAP2	7582627	A	G	0.00589618	14.1171
		chr10	downstream	LOC102172813	8009917	A	G	0.00182409	22.4873
		chr10	downstream	LOC102172813	8009973	T	C	0.00400224	17.8019
		chr10	exonic	CMYA5	10444490	T	C	0.000127018	29.2292
		chr10	exonic	CMYA5	10444667	C	T	0.00207622	21.1301
		chr10	exonic	CMYA5	10445503	A	G	1.78e-05	33.6386
		chr10	exonic	CMYA5	10445874	C	T	0.000615809	19.0592
		chr10	exonic	CMYA5	10447637	C	G	0.000259987	24.3924
		chr10	exonic	CMYA5	10450659	G	A	0.00229406	15.5778
		chr10	exonic	SLC24A1	12254795	A	G	0.00392643	15.5013
		chr10	intronic	MAP2K1	13042499	A	G	0.00118734	18.32
		chr10	exonic	LCTL	13147944	A	G	0.0073818	14.2265
		chr10	intronic	RIPK3	20355960	C	T	1.84e-07	41.4478
		chr10	exonic	LOC102181869	21012342	C	T	0.00391044	16.1658
		chr10	exonic	LOC102181869	21017726	A	G	8.83e-05	26.1255
		chr10	exonic	LOC102181869	21020355	C	T	0.000300209	20.242
		chr10	exonic	LOC102181869	21020427	G	T	0.00137346	15.8958
		chr10	intronic	LOC102181869	21030004	G	C	2.54e-05	26.4243
		chr10	exonic	PSMB11	21345042	A	C	0.000193184	23.7893
		chr10	intronic	SLC7A7	21554089	A	T	0.00582826	13.6893
		chr10	exonic	RNASE12	23080229	G	A	0.00391044	14.5712
		chr10	exonic	LOC102176691	23192345	G	A	0.00130422	19.3137
		chr10	intronic	LOC102176963	23207582	C	A	0.0031995	14.3877
		chr10	intronic	LOC102176963	23207608	G	C	0.000259987	19.6785
		chr10	exonic	LOC102176964	23522206	C	T	0.000730452	21.4746
		chr10	intergenic	LOC102176964(dist=28686),LOC102177526(dist=10461)	23551878	G	A	0.000961545	17.6028
		chr10	intergenic	LOC102176964(dist=28823),LOC102177526(dist=10324)	23552015	G	A	0.00186317	15.3733
		chr10	exonic	LOC102188949	24424425	G	T	0.00267181	14.0458
		chr10	exonic	RYR3	25341726	C	T	0.00503696	17.2199
		chr10	exonic	MGA	33458791	G	A	0.00154248	18.1999
		chr10	intronic	PLA2G4D	33872521	G	A	0.00229406	14.2379
		chr10	intronic	VPS39	33940633	G	C	0.00258393	16.4624
		chr10	exonic	SLTM	47583311	C	A	0.00582826	13.8092
		chr10	intronic	MYO5A	54165682	C	G	0.00442564	16.8716
		chr10	intronic	GALK2	57105366	T	A	0.00569125	14.6563
		chr10	exonic	SQRDL	60993148	C	T	0.000746258	17.3472
		chr10	intronic	SLC28A2	61341896	T	C	0.00346967	16.3083
		chr10	intronic	DUOX1	61441000	C	T	7.69e-05	20.5238
		chr10	exonic	LGALS3	63714149	C	T	0.00113869	16.8687
		chr10	exonic	C10H14orf37	66521252	A	G	5.86e-07	39.5131
		chr10	exonic	C10H14orf37	66521308	C	A	0.00267181	13.6696
		chr10	exonic	MTHFD1	72645170	A	G	0.00182409	15.1487
		chr10	intronic	SPTB	72994847	G	A	0.000135902	21.3498
		chr10	exonic	GPX2	73144348	A	G	0.00272853	15.3989
		chr10	exonic	ARG2	75569792	G	A	0.000638318	19.8705
		chr10	exonic	ACOT6	81115326	T	C	0.0011621	19.099
		chr10	intronic	FLVCR2	82990921	T	C	0.000115696	25.1832
		chr10	intronic	VASH1	84130590	G	T	0.0061693	16.3259
		chr10	intronic	VASH1	84130629	C	G	0.000460193	23.9277
		chr10	intergenic	LOC102178736(dist=5047),ALKBH1(dist=49686)	84860636	G	C	0.00118734	16.2684
		chr11	exonic	NPHP1	1894070	G	A	3.18e-05	30.4004
		chr11	intronic	MALL	1930399	G	A	0.000647037	16.6354
		chr11	intronic	VWA3B	3715986	G	A	0.00484193	16.4445
		chr11	exonic	SLC9A2	7224917	G	A	4.49e-05	26.7124
		chr11	intronic	SLC9A2	7224982	T	C	4.49e-05	23.6207
		chr11	intergenic	TMEM182(dist=1221996),MRPS9(dist=382636)	8589609	C	A	0.000259959	17.1651
		chr11	intronic	SEMA4F	9803568	G	A	0.000300209	17.1061
		chr11	intronic	SEMA4F	9803586	T	C	0.000746258	15.3229
		chr11	exonic	LOC102174666	10035844	C	A	0.0082436	13.9089
		chr11	intronic	DYSF	12763045	G	A	0.000472397	19.6425
		chr11	intronic	EML4	24516137	C	T	0.00019705	24.9449
		chr11	exonic	PLEKHH2	25697155	A	G	0.000148678	24.109
		chr11	exonic	EPAS1	28306765	A	T	0.000735523	22.3938
		chr11	intergenic	FBXO11(dist=160114),FOXN2(dist=360770)	29813233			0.00399376	14.898
		chr11	exonic	LOC102175771	31074632	A	T	0.000259987	19.5235
		chr11	intergenic	NCK2(dist=194328),TTL(dist=114992)	45598661	G	A	0.00399376	20.0715
		chr11	intergenic	NCK2(dist=263414),TTL(dist=45906)	45667747	T	C	0.00020402	25.5763
		chr11	exonic	LOC102187869	47494591	C	T	0.00175441	18.0755
		chr11	exonic	B3GNT2	59692960	G	A	0.00686817	14.981
		chr11	exonic	AFTPH	61868607	G	A	2.13e-06	33.8765
		chr11	exonic	AFTPH	61868731	G	A	5.57e-05	31.441
		chr11	intergenic	LOC102179014(dist=68181),SLC1A4(dist=63365)	62244591	T	C	0.00172724	15.9182
		chr11	exonic	FAM179A	69728359	A	C	0.00130238	18.7991
		chr11	exonic	KIF3C	72401466	G	A	0.00484193	13.6686
		chr11	exonic	LOC102173753	76316149	C	T	0.00113869	15.5624
		chr11	exonic	GREB1	84999753	A	G	0.000502522	20.038
		chr11	exonic	GREB1	85008776	A	G	5.52e-07	34.9439
		chr11	exonic	PDIA6	85645290	C	G	0.000141617	21.067
		chr11	exonic	NOL10	85816925	C	T	0.00019705	27.8299
		chr11	intergenic	LOC102169678(dist=55784),LOC102171345(dist=38544)	92047759	G	T	0.00293074	19.7358
		chr11	upstream	LOC102171345	92086203	C	A	0.000472397	14.5963
		chr11	intergenic	LOC102171345(dist=22872),LOC102171886(dist=9923)	92110113	C	A	0.0015275	20.1775
		chr11	intergenic	LOC102171345(dist=23227),LOC102171886(dist=9568)	92110468	T	C	0.00399376	17.0326
		chr11	exonic	LOC102170881	92141371	G	A	0.000209297	22.9044
		chr11	exonic	LOC102179209	92365070	C	T	0.00369981	13.5555
		chr11	exonic	LOC102183152	92395596	T	C	0.00186317	20.114
		chr11	intergenic	GAPVD1(dist=67528),MAPKAP1(dist=3295)	94728760	G	A	0.00137346	21.1161
		chr11	intronic	ENDOG	97750633	A	G	0.00391044	15.8396
		chr11	intronic	FUBP3	99320687	C	T	4.41e-05	25.835
		chr11	exonic	EXOSC2	99391455	G	A	0.00641041	15.5497
		chr11	exonic	PRRC2B	100004865	G	A	0.00572869	14.1526
		chr11	ncRNA_intronic	LOC102168737	102635504	G	T	0.00399376	15.5923
		chr11	intergenic	LOC102179958(dist=20443),COL5A1(dist=1327)	104432370	A	G	8.17e-05	23.6083
		chr11	intronic	LOC102190240	105275608	C	T	0.000263895	21.6234
		chr12	intronic	ELF1	9101299	G	A	0.00582826	15.0647
		chr12	intronic	DHRS12	19095069	C	A	0.00272853	18.4367
		chr12	exonic	FREM2	21101028	G	C	0.000637669	20.0764
		chr12	intronic	CCNA1	22894436	T	C	0.00525151	15.507
		chr12	upstream	MTUS2	29036820	C	T	0.00399376	18.0587
		chr12	intergenic	SHISA2(dist=31439),ATP8A2(dist=1000)	31161794	C	T	0.00182409	16.7236
		chr12	exonic	ATP12A	34436601	A	G	0.00569125	16.1513
		chr12	intergenic	ATP12A(dist=18849),TRNAS-GGA(dist=1399583)	34472084	T	C	0.00686817	14.0251
		chr12	exonic	LOC102187779	68211711	C	G	0.000457239	20.1235
		chr12	intronic	TMTC4	72639657	T	A	8.17e-05	21.954
		chr12	exonic	SLC10A2	74628684	G	C	0.00391044	13.6144
		chr12	intergenic	LOC100860848(dist=79276),MYO16(dist=160732)	79130737	T	C	0.00300014	22.3922
		chr12	exonic	LOC102173015	80890663	G	A	0.000356583	22.3465
		chr12	intergenic	TEX29(dist=509351),TUBGCP3(dist=134203)	81432548	T	C	0.00704005	13.5916
		chr13	exonic	LOC102186409	6838021	T	G	0.00582826	15.7387
		chr13	intergenic	OTOR(dist=63280),NANP(dist=3819)	10074791	G	A	0.00484193	16.4299
		chr13	intronic	NINL	10186418	A	G	0.00258393	16.4116
		chr13	intronic	NINL	10186461	T	C	0.0031995	15.4397
		chr13	exonic	PRKCQ	10824235	A	G	0.00503696	13.7192
		chr13	exonic	SFMBT2	11512002	G	A	0.00408664	18.9374
		chr13	exonic	TAF3	11916327	G	A	1.64e-05	26.8042
		chr13	exonic	TAF3	11916498	T	C	0.000227046	22.7045
		chr13	exonic	TAF3	11916528	T	A	2.52e-05	30.8343
		chr13	exonic	TAF3	11916807	C	T	0.000296253	20.8104
		chr13	exonic	TAF3	11917311	C	T	0.00113869	20.5718
		chr13	exonic	NRP1	18708730	A	G	0.000163324	23.6779
		chr13	intergenic	SEPHS1(dist=96993),BEND7(dist=5896)	26812668	T	G	0.000566388	19.7914
		chr13	exonic	KIAA1462	33758842	T	G	0.00503696	14.053
		chr13	exonic	C13H20orf26	38336284	C	T	7.69e-05	23.9969
		chr13	exonic	GZF1	40546733	A	C	0.000414387	23.8021
		chr13	intronic	LOC102176897	41850693	A	G	0.000135902	21.1713
		chr13	intronic	LOC102176897	41850947	C	A	0.000125532	21.5158
		chr13	exonic	CHGB	46349712	C	T	0.00200453	20.6797
		chr13	exonic	CHGB	46349899	G	A	0.000501423	20.9682
		chr13	UTR3	FERMT1	46545727	C	T	0.00113869	18.9219
		chr13	intronic	HAO1	48968419	G	A	0.0015275	16.9132
		chr13	exonic	SIGLEC1	49790073	A	G	0.00130544	18.3794
		chr13	intronic	PRPF6	52136516	C	T	0.00385462	13.6108
		chr13	exonic	NTSR1	52590830	C	A	0.00118734	21.4037
		chr13	intronic	CDH4	53172354	C	G	0.00337189	18.7402
		chr13	exonic	ZNF831	55128175	G	A	6.41e-05	24.9519
		chr13	exonic	ZNF831	55128248	T	C	0.00030994	20.5206
		chr13	exonic	ZNF831	55192676	C	T	0.00686817	19.1402
		chr13	intergenic	C13H20orf85(dist=29837),PMEPA1(dist=255501)	56191694	G	A	1.41e-07	36.3675
		chr13	exonic	GCNT7	57377871	C	A	0.000115054	26.7938
		chr13	exonic	CASS4	57420445	T	C	0.000746258	20.361
		chr13	exonic	XKR7	59430400	G	A	0.000407428	19.3474
		chr13	exonic	POFUT1	59631206	C	T	0.000259959	23.9706
		chr13	exonic	KIF3B	59686548	T	C	0.000460193	24.0427
		chr13	intronic	C13H20orf112	59804471	T	C	0.00332043	14.3053
		chr13	UTR3	GGT7	62182315	T	C	0.00272853	19.1807
		chr13	exonic	EIF6	62618348	A	G	0.00019705	22.0624
		chr13	exonic	FAM83C	62624122	T	C	0.000718375	19.9907
		chr13	exonic	FAM83C	62624207	C	T	0.00267181	16.6777
		chr13	exonic	FAM83C	62624273	C	A	0.000263895	22.3533
		chr13	exonic	FAM83C	62625020	A	G	0.00399376	17.6481
		chr13	exonic	CEP250	62808059	G	T	0.00172724	20.774
		chr13	exonic	CEP250	62808561	A	G	0.00229406	18.0192
		chr13	exonic	CEP250	62808742	G	A	0.000240321	23.6475
		chr13	exonic	CEP250	62809030	G	C	0.00503696	17.7358
		chr13	exonic	LOC102173760	62895214	G	A	0.00172724	21.741
		chr13	exonic	LOC102173761	71591860	C	G	0.000296253	23.4201
		chr13	exonic	NCOA5	72856299	A	G	0.000259987	22.2933
		chr13	intergenic	ELMO2(dist=103190),OCSTAMP(dist=16035)	73288855	G	C	0.000133473	22.3135
		chr13	exonic	ZNFX1	75453646	C	T	0.00569125	20.3613
		chr13	exonic	ADNP	76910888	A	G	0.00812586	15.8216
		chr14	intergenic	NONE(dist=NONE),DDX43(dist=40637)	180700	C	A	0.00155946	20.2848
		chr14	intergenic	NONE(dist=NONE),DDX43(dist=40629)	180708	G	C	0.00155946	21.0941
		chr14	intronic	COL19A1	4136105	C	T	0.0073818	13.572
		chr14	exonic	TG	18957650	C	T	0.00408664	15.5044
		chr14	exonic	KCNQ3	19645430	G	A	0.00337189	15.2315
		chr14	intergenic	FAM49B(dist=13899),LOC102170712(dist=7819)	21389192	C	T	0.00343592	15.7174
		chr14	intergenic	HAS2(dist=39303),TRNAM-CAU(dist=316572)	28600561	G	A	0.00186298	15.7431
		chr14	intronic	PRKDC	29871618	T	G	0.000256715	24.1138
		chr14	exonic	PRKDC	29889934	G	A	0.00121282	16.3328
		chr14	intronic	MRPL15	32638642	G	A	0.00346967	15.3718
		chr14	intronic	LYN	33835727	C	T	0.00195413	16.9793
		chr14	intergenic	LOC102179299(dist=158274),TRPA1(dist=3489)	46125928	G	A	0.00182748	17.7515
		chr14	exonic	JPH1	48063198	T	C	0.00658943	14.5946
		chr14	intronic	VPS13B	74784274	T	C	0.000472397	26.4008
		chr14	exonic	OSR2	75641756	G	A	8.66e-05	22.5819
		chr14	intergenic	FAM92A1(dist=153990),LOC102171724(dist=357276)	81046119	C	T	0.00121282	15.442
		chr14	intergenic	LOC102176344(dist=6619),TAF2(dist=51961)	91199356	C	G	0.00686817	14.6264
		chr15	exonic	MAML2	12496350	C	T	0.00399376	14.2183
		chr15	exonic	AMOTL1	13963498	A	G	2.03e-06	36.4293
		chr15	exonic	AMOTL1	13963649	C	T	0.00306947	16.876
		chr15	exonic	AMOTL1	13964211	G	A	0.00272853	16.3161
		chr15	exonic	EXPH5	16482954	A	C	0.0012478	20.4749
		chr15	exonic	EXPH5	16482995	T	C	0.00288385	18.1373
		chr15	intronic	EXPH5	16485900	A	G	0.0012478	18.9817
		chr15	exonic	DDX10	16702161	A	G	0.00569125	16.0515
		chr15	exonic	C15H11orf53	19802033	G	T	0.00582826	17.9276
		chr15	intronic	ALG9	20362881	G	A	0.00658943	15.5498
		chr15	exonic	TIMM8B	20634176	G	T	0.00503696	15.3058
		chr15	intronic	LOC102172082,LOC102172558	27868399	A	G	0.0015275	14.645
		chr15	exonic	TECTA	30069800	C	T	0.00281713	16.7387
		chr15	exonic	OTOG	33219425	G	A	0.00569125	13.8501
		chr15	intronic	OTOG	33241509	G	C	0.00102471	18.5636
		chr15	upstream	LOC102188608	35793178	C	T	0.00267181	18.8898
		chr15	upstream	LOC102188608	35793318	C	T	0.00391044	18.267
		chr15	upstream	LOC102170250	41962568	T	C	0.000928256	16.4088
		chr15	intronic	ST5	42093068	C	T	0.000414869	21.3173
		chr15	intronic	LOC102186611	42937579	G	A	0.00336292	23.4844
		chr15	exonic	LOC102172464	43744893	T	C	0.00102471	18.8769
		chr15	intergenic	LOC102191065(dist=48346),LOC102185482(dist=132176)	44229606	A	T	0.00281713	14.7609
		chr15	exonic	DCHS1	44448612	C	T	0.00573537	14.1417
		chr15	intergenic	LOC102181059(dist=29943),LOC102188519(dist=16077)	44912479	A	G	0.000889626	20.2034
		chr15	exonic	LOC102190151	45078900	A	G	0.00572869	13.7453
		chr15	exonic	LOC102190151	45078916	G	A	0.00572869	15.1578
		chr15	exonic	LOC102168750	45305666	C	T	0.00549764	15.9398
		chr15	exonic	LOC102173106	45785211	C	G	0.00417818	14.1206
		chr15	intergenic	TRNAC-GCA(dist=3134),LOC102177546(dist=5014)	46373353	G	T	0.00569125	18.7463
		chr15	exonic	LOC102177820	46414625	A	G	0.00643714	16.7333
		chr15	exonic	LOC102177820	46414645	G	A	0.00643714	15.4778
		chr15	intronic	PAAF1	49942125	G	C	0.00572869	16.9078
		chr15	exonic	C2CD3	50046470	T	C	0.00337189	14.8828
		chr15	exonic	NEU3	50853337	C	T	0.00233873	17.9226
		chr15	intergenic	LOC102170715(dist=30310),SLCO2B1(dist=14597)	50947993	G	T	0.000224195	22.5137
		chr15	intronic	KIAA1549L	60829644	C	T	6.17e-06	29.0483
		chr15	upstream	NAT10	61315910	A	G	0.00503301	14.731
		chr15	intronic	ELF5	61635626	A	G	0.00239005	16.9987
		chr15	intronic	EXT2	70551076	T	G	0.00484193	14.6786
		chr15	intronic	ARHGAP1	72932577	C	T	0.00337189	15.2713
		chr15	exonic	PTPRJ	74123484	A	G	0.0043871	19.4017
		chr15	exonic	PTPRJ	74124463	A	G	0.000516062	28.1215
		chr15	exonic	PTPRJ	74124500	C	G	0.000256715	26.7848
		chr15	exonic	PTPRJ	74126530	C	T	8.17e-05	33.2519
		chr15	exonic	PTPRJ	74144118	T	C	1.29e-05	33.6248
		chr15	UTR3	PTPRJ	74162486	G	A	6.17e-06	33.5177
		chr15	UTR3	PTPRJ	74162727	A	G	0.00182409	16.4551
		chr15	exonic	LOC102175048	74213473	G	A	0.00418801	17.7482
		chr15	exonic	LOC102175048	74213861	G	A	0.00573537	14.9836
		chr15	intergenic	LOC102168280(dist=9633),LOC102178094(dist=21474)	74479200	T	C	0.00121952	18.8123
		chr15	exonic	LOC102178378	74514418	A	G	0.00306947	15.8614
		chr15	exonic	LOC102178926	74545574	A	G	0.00258393	17.5883
		chr15	exonic	LOC102169117	74560135	G	A	0.000594438	21.0246
		chr15	exonic	LOC102169117	74560357	T	A	2.13e-06	34.3913
		chr15	exonic	LOC102169117	74560638	C	T	0.00288385	14.8577
		chr15	exonic	LOC102169117	74560663	G	T	0.00172554	15.9432
		chr15	exonic	LOC102169117	74560671	C	T	0.00569125	14.6125
		chr15	exonic	LOC102176348	74901496	G	A	0.00686817	18.1134
		chr15	exonic	LOC102185387	75194882	T	C	0.000356583	23.2032
		chr15	exonic	LOC102185387	75195052	C	T	0.00281713	15.7078
		chr15	exonic	LOC102168372	75695695	T	C	0.000279112	20.7165
		chr15	intergenic	TIMM10(dist=7754),UBE2L6(dist=19019)	76394906	A	G	0.00143603	18.5438
		chr15	exonic	BTBD18	76552787	C	T	8.26e-05	23.2889
		chr15	exonic	LOC102187419	77141299	A	G	0.00113869	14.5262
		chr15	exonic	LOC102189607	77335264	G	A	0.00030994	26.5474
		chr15	exonic	LOC102175784	78114441	G	C	0.000300209	18.0883
		chr15	downstream	THYN1,VPS26B	78888583	G	A	0.00272853	16.5222
		chr16	intergenic	OPTC(dist=65659),ZC3H11A(dist=153613)	746970	A	C	0.00569125	14.7339
		chr16	exonic	LRRN2	1707690	G	A	8.83e-06	23.7757
		chr16	exonic	AVPR1B	3233552	T	G	0.00385462	17.7576
		chr16	exonic	AVPR1B	3233714	C	T	0.000928256	20.2404
		chr16	upstream	IL24	4002492	G	A	0.00273387	18.5546
		chr16	exonic	DUSP10	22963537	G	A	8.81e-05	20.7708
		chr16	exonic	LOC102186418	25313736	G	A	0.000928256	17.7918
		chr16	intronic	EPHX1	26623603	A	G	2e-07	42.37
		chr16	exonic	EPHX1	26623750	T	C	5.52e-07	37.565
		chr16	exonic	TMEM63A	26652660	T	C	0.0015275	17.0094
		chr16	exonic	TMEM63A	26652681	G	A	0.000502522	17.9051
		chr16	exonic	LOC102183441	26674312	A	G	0.00233873	13.7388
		chr16	exonic	PSEN2	27633342	C	T	0.000163324	26.1144
		chr16	exonic	CEP170	31693954	C	A	0.00851822	21.4636
		chr16	exonic	LOC102187882	32611106	G	A	8.18e-05	22.4881
		chr16	exonic	LOC102187882	32611484	A	G	0.000594438	18.9373
		chr16	exonic	LOC102187882	32612107	C	T	5.57e-05	25.3667
		chr16	exonic	CAMTA1	43285040	G	A	0.00272853	14.5324
		chr16	intergenic	AJAP1(dist=164313),C16H1orf174(dist=429814)	46370274	G	T	1.45e-06	37.8168
		chr16	exonic	ACTRT2	47577605	G	A	0.00229406	16.4743
		chr16	exonic	ACTRT2	47577836	C	T	0.0015275	17.2814
		chr16	exonic	LOC102178473	51977681	A	G	0.00121952	15.8833
		chr16	exonic	LOC102179309	52059162	C	G	0.00154248	15.5318
		chr16	exonic	TNN	53928683	C	T	0.00851822	14.655
		chr16	intronic	RASAL2	57493808	A	G	0.0015275	18.6726
		chr16	intronic	CACNA1E	60261526	G	T	0.00399376	15.5735
		chr16	intergenic	TEDDM1(dist=46485),RGSL1(dist=9261)	61172469	G	T	9.08e-05	27.4077
		chr16	intergenic	TEDDM1(dist=46498),RGSL1(dist=9248)	61172482	C	T	0.00851822	23.2143
		chr16	exonic	PRG4	65035041	G	A	0.00549764	14.7354
		chr16	exonic	LOC102187972	69543247	A	G	0.0043871	15.5576
		chr16	intronic	KCNH1	70189254	G	A	0.00686817	14.248
		chr16	intronic	CRB1	73948741	G	C	0.00121282	18.5414
		chr16	UTR3	C16H1orf106	77088123	T	A	0.00197766	19.3087
		chr16	intergenic	KDM5B(dist=3282),SYT2(dist=84010)	77591257	C	T	0.000472397	19.793
		chr17	intergenic	LRAT(dist=92513),LOC102184178(dist=88751)	2651263	T	C	0.00434437	13.7771
		chr17	intergenic	LRAT(dist=92525),LOC102184178(dist=88739)	2651275	A	G	1.29e-05	30.7187
		chr17	intronic	RPS3A	6622536	A	G	0.000259987	24.4558
		chr17	exonic	EDNRA	10511253	A	G	0.000259987	19.2803
		chr17	exonic	OTUD4	12885060	C	T	0.00155946	17.4532
		chr17	exonic	OTUD4	12885068	A	G	0.00113869	18.8226
		chr17	intronic	MGST2	17790317	A	G	0.000141617	21.5887
		chr17	exonic	SETD7	17913411	G	T	0.00582826	15.2968
		chr17	intronic	FAT4	32098576	T	C	0.00270083	14.379
		chr17	exonic	SPATA5	34502839	A	G	0.00137346	18.3644
		chr17	exonic	GRIA2	41469131	G	A	0.00019705	24.1074
		chr17	intronic	CTSO	43001704	C	T	0.00273387	16.5538
		chr17	exonic	ULK1	44731807	T	C	0.00113869	16.135
		chr17	intronic	RAN	45849503	C	A	0.00469401	13.7348
		chr17	exonic	FZD10	46497710	C	A	0.00197766	16.8776
		chr17	exonic	TMEM132C	47995647	G	A	0.00273387	18.2258
		chr17	intergenic	LOC102177269(dist=822158),TMEM132B(dist=88996)	49758430	G	A	0.00184252	16.0144
		chr17	intergenic	LOC102177269(dist=822269),TMEM132B(dist=88885)	49758541	G	A	0.00272853	16.2448
		chr17	intergenic	TMEM132B(dist=101776),AACS(dist=92518)	50181883	C	A	0.00385462	17.6394
		chr17	intronic	DNAH10	51425570	C	T	0.00270083	17.2663
		chr17	exonic	DNAH10	51484725	T	C	0.0074364	14.0721
		chr17	exonic	HCAR1	52335538	T	C	0.00834332	23.4589
		chr17	exonic	HCAR2	52352397	A	C	0.00273387	15.7007
		chr17	upstream	CLIP1	52512143	G	A	0.0061693	18.2083
		chr17	exonic	SETD1B	53035050	A	T	0.00484193	14.5903
		chr17	upstream	CCDC63	54206080	A	T	0.00229406	14.033
		chr17	exonic	SH2B3	54710680	T	C	0.00484193	15.7599
		chr17	exonic	HSPB8	55692647	G	C	0.000730452	16.525
		chr17	intronic	IQCD	60828707	T	C	0.00438023	15.864
		chr17	exonic	OAS3	61069112	G	A	0.000637669	17.4708
		chr17	exonic	HECTD4	61654636	C	T	0.00341399	14.3781
		chr17	UTR3	HECTD4	61671639	G	A	0.0043871	16.2857
		chr17	intronic	SVOP	63728204	G	A	0.00391722	13.6296
		chr17	exonic	SVOP	63728342	C	T	0.00281713	18.2935
		chr17	intronic	SVOP	63728391	G	A	0.00272853	21.5407
		chr17	intronic	WSCD2	64261536	G	C	0.000113203	26.3768
		chr17	intronic	NF2	68306070	A	G	6.17e-06	37.7091
		chr17	exonic	PRAME	70192758	C	A	0.000293807	20.7343
		chr18	intergenic	IL34(dist=13425),SF3B3(dist=43098)	924075	A	G	3.3e-05	27.5958
		chr18	intergenic	IL34(dist=13748),SF3B3(dist=42775)	924398	C	T	0.00385462	13.7337
		chr18	exonic	SF3B3	972262	G	A	0.00113869	17.7239
		chr18	intronic	SF3B3	972474	C	A	2.86e-05	24.3574
		chr18	exonic	WWOX	4648026	T	C	0.00312141	24.603
		chr18	intergenic	WWOX(dist=191811),DYNLRB2(dist=1454719)	5261213	C	T	3.42e-07	39.2755
		chr18	intergenic	WWOX(dist=191857),DYNLRB2(dist=1454673)	5261259	G	T	3.84e-06	33.9862
		chr18	intergenic	WWOX(dist=191880),DYNLRB2(dist=1454650)	5261282	A	G	0.000647037	20.3473
		chr18	exonic	BCMO1	7289562	G	A	0.00267181	22.7585
		chr18	exonic	DNAAF1	9919062	C	T	0.00569125	15.5467
		chr18	intergenic	ZFPM1(dist=34527),ZC3H18(dist=24643)	13318140	G	A	0.00113869	21.0756
		chr18	intergenic	ZFPM1(dist=38599),ZC3H18(dist=20571)	13322212	C	G	0.0043871	14.5723
		chr18	intronic	LOC102181419	14261191	A	G	0.0015275	15.2169
		chr18	intergenic	LOC102175235(dist=43372),ABCC12(dist=343571)	15619357	C	T	0.00503696	18.2523
		chr18	exonic	ABCC11	16072253	C	A	0.00233873	17.3166
		chr18	intronic	ABCC11	16072332	T	C	0.00155946	17.9147
		chr18	exonic	ABCC11	16079939	A	G	0.00391044	17.5858
		chr18	intergenic	CYLD(dist=256786),SALL1(dist=77197)	18912310	G	A	0.00525151	14.3972
		chr18	exonic	FTO	21590634	T	A	0.00418801	15.7871
		chr18	exonic	GPR56	25044890	A	G	0.00155946	17.8534
		chr18	exonic	GPR56	25045005	C	T	0.00103638	18.8156
		chr18	intronic	CCDC135	25107307	C	T	0.0015275	17.7877
		chr18	exonic	LOC102178101	34009829	C	G	0.00434437	14.0454
		chr18	exonic	ZFHX3	37620993	A	G	0.000746258	19.7474
		chr18	exonic	HP	38252699	G	A	4.01e-05	27.6901
		chr18	exonic	PHLPP2	38619393	C	T	0.000414387	18.6048
		chr18	exonic	PHLPP2	38631515	T	C	1.18e-05	29.3196
		chr18	exonic	ZNF23	38839018	C	T	0.00182409	17.0458
		chr18	intergenic	TRNAG-CCC(dist=53221),ZNF507(dist=246811)	41796480	C	T	0.000300209	20.2523
		chr18	exonic	ZNF507	42051873	T	C	0.00438023	16.2215
		chr18	exonic	KIAA0355	43721505	A	G	0.00182409	17.1229
		chr18	exonic	GRAMD1A	44506698	G	T	1.31e-06	28.8112
		chr18	exonic	SCN1B	44520329	C	T	1.34e-06	30.6079
		chr18	intronic	SCN1B	44525812	G	T	9.64e-05	30.5212
		chr18	exonic	SCN1B	44526027	T	C	0.000234118	25.0262
		chr18	exonic	SCN1B	44526030	T	C	0.000730452	20.578
		chr18	intronic	LSR	44739515	T	G	0.00155946	18.1394
		chr18	intronic	LSR	44739686	G	A	0.000746258	18.8002
		chr18	intronic	CD22	44797048	A	G	0.00621482	16.5913
		chr18	UTR5	NFKBID(rna19839:c.-100T>T)	45370795	G	A	0.00606049	13.7496
		chr18	intronic	NFKBID	45370910	A	G	0.00130817	20.4006
		chr18	exonic	ZFP82	45889182	A	G	0.000850648	15.1787
		chr18	intronic	HKR1	46173945	C	T	0.00020402	22.8421
		chr18	intergenic	ZNF569(dist=22982),ZNF345(dist=24394)	46348704	T	C	0.000166696	26.5526
		chr18	exonic	RYR1	47120720	T	C	0.000407428	22.9589
		chr18	exonic	RYR1	47197112	G	T	0.00181145	14.6204
		chr18	intronic	ECH1	47380665	T	C	0.000125532	23.0115
		chr18	exonic	PLEKHG2	47957563	T	C	0.000472397	19.0324
		chr18	intergenic	ATP5SL(dist=64542),LOC102172475(dist=9670)	49490743	C	T	0.00399376	19.7857
		chr18	exonic	ZNF574	49838934	C	T	0.00118734	18.2763
		chr18	intronic	ARHGEF1	50000166	T	C	0.00049496	21.7695
		chr18	intronic	ARHGEF1	50000174	A	G	0.000193184	23.9345
		chr18	intergenic	CEACAM6(dist=36158),LOC102181983(dist=21502)	50211029	T	G	0.00030994	24.3848
		chr18	intergenic	ZNF180(dist=2766),CEACAM20(dist=6555)	51118755	T	C	0.0015275	25.7517
		chr18	intergenic	ZNF180(dist=3088),CEACAM20(dist=6233)	51119077	A	G	0.00569125	13.7311
		chr18	intronic	SYMPK	51833258	G	A	0.00399376	14.0894
		chr18	intronic	LOC102181331	53177108	T	C	0.00400224	15.9154
		chr18	exonic	LOC102176069	53438270	A	G	8.98e-07	33.9123
		chr18	exonic	LOC102176069	53438895	G	C	0.000670189	19.2579
		chr18	exonic	FUT1	53810851	G	A	3.01e-05	31.4412
		chr18	exonic	FUT1	53811272	G	C	0.00155946	15.7297
		chr18	exonic	KCNA7	54020244	T	C	0.000594438	20.396
		chr18	exonic	HRC	54088773	G	A	4.6e-05	28.0451
		chr18	exonic	ZNF473	54765448	G	T	0.00686817	15.0408
		chr18	exonic	ZNF473	54765861	A	G	9.29e-06	33.9736
		chr18	exonic	ZNF473	54766383	G	A	0.000259987	25.7125
		chr18	exonic	LOC102174966	54784071	A	G	0.000100154	24.4641
		chr18	exonic	MYBPC2	55019128	A	G	0.00195413	16.1977
		chr18	exonic	SYT3	55171624	G	A	0.00442564	13.9461
		chr18	intergenic	KLK14(dist=35909),LOC102181422(dist=25030)	55527788	G	C	0.00102471	14.898
		chr18	intergenic	KLK14(dist=36091),LOC102181422(dist=24848)	55527970	A	C	0.00641041	13.9547
		chr18	intergenic	LOC102186991(dist=3619),LOC102187258(dist=9854)	56764893	C	T	4.07e-05	24.7683
		chr18	intronic	LOC102188077	56848711	C	G	0.00020402	21.1119
		chr18	exonic	NLRP12	57236952	T	C	2.71e-06	28.5094
		chr18	upstream	NLRP12	57237180	T	C	5.87e-07	34.3541
		chr18	intergenic	NLRP12(dist=14221),LOC102169619(dist=101999)	57251396	G	C	0.00270083	15.5633
		chr18	intergenic	NLRP12(dist=15924),LOC102169619(dist=100296)	57253099	G	A	0.000998218	17.6462
		chr18	intronic	LOC102169897	57403751	T	C	0.00270083	14.7044
		chr18	exonic	LOC102177367	57969091	A	G	5.44e-06	32.0991
		chr18	exonic	LOC102177367	57969106	A	G	5.44e-06	30.6935
		chr18	intronic	U2AF2	58008306	C	T	0.00484193	15.0518
		chr18	intronic	U2AF2	58008321	A	G	2.34e-05	29.3764
		chr18	exonic	NLRP2	58537542	G	C	0.0073818	14.5175
		chr18	exonic	NLRP2	58537846	G	A	0.00346967	16.9297
		chr18	exonic	NLRP7	58603386	T	C	0.00172724	14.2357
		chr18	exonic	NLRP7	58603413	C	A	0.000306733	18.2586
		chr18	exonic	NLRP7	58603529	C	A	4.59e-05	27.1733
		chr18	exonic	NLRP7	58603675	G	A	0.00184252	17.7762
		chr18	exonic	LOC102189064	58653723	A	G	0.000889626	18.7212
		chr18	exonic	LOC102189239	59276514	C	T	0.00258393	14.0122
		chr18	intergenic	LOC102174870(dist=6102),LOC102177368(dist=32743)	59895983	G	A	0.000259959	14.9229
		chr18	intergenic	LOC102180620(dist=45410),LOC102180074(dist=34680)	60346997	A	G	0.00622038	14.0454
		chr19	exonic	RNF43	8765021	C	T	1.18e-05	26.9215
		chr19	exonic	SLFN11	14171754	G	A	0.00399376	14.2248
		chr19	exonic	SLFN12L	14211983	C	T	0.00574934	15.3482
		chr19	intergenic	CCT6B(dist=302649),TMEM132E(dist=10594)	14792628	C	G	0.000356583	20.8214
		chr19	intergenic	COPRS(dist=39655),TRNAT-CGU(dist=188544)	17656715	T	G	0.000794391	21.899
		chr19	UTR3	LYRM9	18824901	C	A	0.000300209	25.66
		chr19	UTR3	SUPT6H	19471589	A	G	0.000631034	20.5065
		chr19	exonic	SMG6	22427662	G	A	0.000746258	15.1252
		chr19	intronic	MYBBP1A	24327266	C	G	0.00582826	14.5429
		chr19	intronic	MYBBP1A	24327404	G	A	0.00582826	15.5566
		chr19	intronic	C19H17orf49	26100574	C	T	0.00172554	24.9168
		chr19	exonic	BCL6B	26111570	T	C	0.00121952	23.4929
		chr19	exonic	NEURL4	26325183	C	T	0.00229406	16.597
		chr19	intergenic	MYOCD(dist=12276),ARHGAP44(dist=22355)	30410606	T	C	0.00346967	17.0407
		chr19	exonic	SMCR8	33514067	G	A	0.00030994	22.2461
		chr19	exonic	MYO15A	33644731	G	A	0.00186317	16.9594
		chr19	exonic	LOC102184657	34121662	G	A	0.00572869	14.4244
		chr19	exonic	SPATA20	35323557	C	T	0.00369981	15.3761
		chr19	exonic	XYLT2	35467699	C	T	0.00621482	14.7793
		chr19	exonic	ERBB2	39262668	C	T	0.00346967	17.3709
		chr19	exonic	NR1D1	39569346	G	A	6.41e-05	23.8535
		chr19	exonic	CASC3	39623677	A	G	5.43e-05	26.2988
		chr19	intronic	SMARCE1	40012068	G	A	0.0073818	15.545
		chr19	intergenic	KRT24(dist=11210),KRT25(dist=26165)	40092823	T	C	0.00101716	16.6851
		chr19	intronic	LOC100861381	40752828	C	T	0.00272853	18.8593
		chr19	exonic	KRT16	40966819	T	C	0.00686817	13.9372
		chr19	exonic	JUP	41112290	C	T	0.00289619	27.2816
		chr19	exonic	ATP6V0A1	41740468	G	A	7.18e-05	24.3396
		chr19	exonic	KIF18B	43777140	T	C	0.00233873	13.6921
		chr19	exonic	HEXIM1	43955437	A	G	4.6e-05	22.8671
		chr19	exonic	SPATA32	44033938	G	A	0.00118734	16.163
		chr19	exonic	SPPL2C	44992053	C	T	0.00385462	14.2658
		chr19	exonic	DCAF7	47009937	T	C	0.000404211	18.2034
		chr19	intronic	STRADA	47103568	T	G	0.00267181	16.1698
		chr19	exonic	TEX2	47596519	G	A	0.00400224	14.7816
		chr19	exonic	AZI1	50438122	T	C	8.83e-06	32.0709
		chr19	exonic	LOC102184092	50503976	A	G	0.00641041	14.0869
		chr19	ncRNA_exonic	LOC102175987	55629240	A	G	4.52e-05	26.3344
		chr19	intronic	CD300LD	55645513	C	T	0.00273387	17.8555
		chr19	upstream	LOC102173413	55709074	G	A	0.0015275	17.8
		chr19	upstream	LOC102173688	55723958	A	G	0.00643714	17.9225
		chr19	exonic	SDK2	56702865	T	C	0.00019705	29.0269
		chr20	intergenic	NONE(dist=NONE),LOC102182067(dist=112622)	158068	G	T	0.000113203	23.8033
		chr20	intergenic	NONE(dist=NONE),LOC102182067(dist=112352)	158338	C	A	0.00272853	17.4554
		chr20	intronic	NLN	13713232	T	A	0.00019705	23.0446
		chr20	intronic	NDUFAF2	18211466	C	T	5.86e-07	37.0972
		chr20	intronic	MROH2B	33240173	G	A	0.000404211	22.9075
		chr20	exonic	FYB	34843953	C	T	0.00118734	18.3279
		chr20	intronic	C9	34940135	T	C	0.0073818	14.0805
		chr20	exonic	LOC102173506	37873827	T	C	0.00172724	18.0952
		chr20	intronic	UGT3A2	37916834	C	T	0.000263895	27.6581
		chr20	exonic	ADAMTS12	39905891	T	C	0.00306947	15.3405
		chr20	exonic	CDH6	41887440	A	G	7.06e-05	28.8197
		chr20	intergenic	NONE(dist=NONE),CDH9(dist=1797743)	44440637	C	A	0.00346967	14.1599
		chr20	intronic	MYO10	56029919	T	C	0.00258393	15.6114
		chr20	intergenic	IRX1(dist=458396),LOC102172940(dist=200468)	69185272	C	T	0.000647037	18.5436
		chr21	exonic	LOC102190462	636044	A	G	0.000100864	25.435
		chr21	exonic	LOC102190462	636219	C	T	0.000127018	23.9962
		chr21	exonic	LOC102190462	636650	C	A	0.00030994	20.6576
		chr21	exonic	LOC102190462	636654	A	G	0.00030994	20.6414
		chr21	intergenic	IGF-IR(dist=3016),PGPEP1L(dist=7856)	6149658	G	A	0.000998218	22.8626
		chr21	intergenic	ARRDC4(dist=963933),LOC102172201(dist=777143)	7777026	T	C	4.03e-05	25.5594
		chr21	exonic	LOC102186524	17729613	G	C	1.45e-06	34.1726
		chr21	exonic	LOC102186524	17729615	T	C	4.01e-05	28.1245
		chr21	exonic	LOC102177379	17745181	A	G	0.0043871	14.423
		chr21	intergenic	LOC102177379(dist=10351),LOC102188633(dist=47796)	17757527	C	A	0.00337189	14.8833
		chr21	intergenic	LOC102177379(dist=10389),LOC102188633(dist=47758)	17757565	T	C	0.00181145	16.6522
		chr21	intronic	LOC102179419	17825841	G	A	0.00503301	14.8306
		chr21	exonic	LOC102179419	17825856	G	A	0.00346967	15.4722
		chr21	intergenic	LOC102179419(dist=24690),LOC102179985(dist=22421)	17858026	G	A	0.00155946	16.9155
		chr21	intergenic	LOC102179419(dist=24730),LOC102179985(dist=22381)	17858066	T	C	0.00137346	17.6268
		chr21	intergenic	LOC102179419(dist=33331),LOC102179985(dist=13780)	17866667	C	T	0.000316977	21.2712
		chr21	intergenic	LOC102179419(dist=33411),LOC102179985(dist=13700)	17866747	G	A	0.00122696	16.2076
		chr21	exonic	ZSCAN2	20211742	A	G	2.86e-05	31.4097
		chr21	intronic	SLC28A1	20512056	T	C	0.00113869	18.8913
		chr21	intronic	SLC28A1	20512115	A	G	0.00272853	17.3517
		chr21	intronic	SLC28A1	20512132	G	A	0.00400224	14.0357
		chr21	intergenic	HOMER2(dist=7045),FAM103A1(dist=82484)	21102630	A	G	5.52e-07	40.9001
		chr21	intronic	ADAMTSL3	21993310	G		0.00343592	13.9832
		chr21	exonic	ANKRD34C	23336238	A	G	0.000327747	19.0781
		chr21	exonic	ANKRD34C	23336241	A	G	0.000414387	19.1491
		chr21	exonic	ANKRD34C	23336263	G	A	0.00190043	15.4282
		chr21	intronic	TJP1	26309655	T	C	0.00267181	14.8683
		chr21	exonic	LINGO1	30580525	G	A	0.00137346	20.6955
		chr21	exonic	PML	32269232	T	C	0.00220382	15.1022
		chr21	exonic	PML	32315637	G	A	0.000746258	20.9993
		chr21	exonic	AKAP6	40736805	G	T	0.00337189	17.8848
		chr21	exonic	MIA2	46701810	A	G	0.00118734	17.5392
		chr21	exonic	FAM179B	51710339	A	G	0.00286134	14.0389
		chr21	exonic	LCMT2	52067492	G	A	0.00177252	20.4041
		chr21	exonic	TP53BP1	52175231	G	A	0.000414387	21.4989
		chr21	exonic	PPIP5K1	52264554	G	A	0.00130422	19.6556
		chr21	exonic	TMEM251	54763727	C	T	0.00400224	16.1568
		chr21	exonic	BTBD7	54813410	C	T	0.00195413	16.1348
		chr21	exonic	CLMN	56720411	C	T	0.00121282	19.4844
		chr21	exonic	TECPR2	64151753	C	T	0.00337189	18.2353
		chr21	exonic	INF2	66162282	C	G	0.00200453	15.1785
		chr21	exonic	AHNAK2	66334359	C	T	0.00572869	18.1857
		chr21	intronic	LOC102190176	66554660	A	G	0.00567835	13.8347
		chr22	exonic	EGFR	828043	C	T	0.00442564	15.8134
		chr22	exonic	DCLK3	10574025	C	T	0.0015275	16.783
		chr22	exonic	DCLK3	10574109	A	C	7.69e-05	25.6191
		chr22	exonic	XIRP1	12321400	A	G	0.00293074	14.8283
		chr22	exonic	XIRP1	12322164	C	T	0.0073818	14.6061
		chr22	exonic	FAM198A	14814295	C	A	0.00641041	14.9539
		chr22	exonic	LOC102176467	16074559	C	G	0.00567835	14.1447
		chr22	intronic	MITF	31431454	T	C	1.84e-07	36.871
		chr22	exonic	MAGI1	35249406	C	T	0.00685196	15.7157
		chr22	intergenic	IL17RB(dist=66232),CHDH(dist=11410)	46914457	G	A	0.00399376	15.4169
		chr22	exonic	TLR9	48459337	A	G	0.00172724	15.8303
		chr22	exonic	TLR9	48460801	A	G	0.00569125	13.5
		chr22	exonic	TLR9	48461830	C	A	0.00118734	21.3361
		chr22	intronic	RAD54L2	48974505	C	T	0.000111574	29.1495
		chr22	exonic	RBM15B	49151860	G	C	8.81e-05	23.425
		chr22	exonic	DAG1	50382019	T	C	0.00525573	18.2257
		chr22	exonic	RHOA	50507400	C	G	0.00549764	15.1265
		chr22	exonic	WDR6	50742788	A	C	0.00200453	17.2043
		chr22	exonic	CELSR3	50984498	C	T	0.000594438	17.9461
		chr22	UTR3	SLC26A6	51022551	G	A	0.00113869	21.2269
		chr22	exonic	FYCO1	53062719	G	A	0.00391722	14.0236
		chr23	exonic	BRD2	6977111	G	A	0.00175441	20.5469
		chr23	intronic	ZNF76	8942269	C	T	2.94e-05	28.3216
		chr23	intronic	ZNF76	8942460	G	A	0.0082436	14.607
		chr23	exonic	DEF6	8963130	C	T	0.00293074	16.5786
		chr23	intergenic	RNF8(dist=14465),CMTR1(dist=15377)	10911963	T	C	0.00476406	16.2352
		chr23	intronic	FOXP4	15038698	C	T	9.57e-08	39.9015
		chr23	exonic	C23H6orf132	15464392	A	C	0.00019705	24.0008
		chr23	exonic	C23H6orf132	15464623	T	C	0.00030994	24.621
		chr23	exonic	TBCC	16020515	A	C	0.00182409	15.9733
		chr23	intergenic	CDC5L(dist=212757),SUPT3H(dist=111886)	17703172	G	C	0.00306947	20.9222
		chr23	exonic	TDRD6	19468599	C	T	0.00197766	25.0901
		chr23	exonic	PTCHD4	20452163	C	T	0.00233873	18.6545
		chr23	exonic	LOC102189636	24871175	C	T	0.000102309	23.3736
		chr23	exonic	LOC102189636	24871259	A	T	8.81e-05	25.4063
		chr23	exonic	LOC102189636	24871323	C	A	0.00195413	17.3381
		chr23	exonic	LOC102189636	24871336	C	A	0.00195413	16.5098
		chr23	exonic	LOC102189636	24878290	G	T	0.000404211	20.2084
		chr23	intergenic	LOC102173052(dist=1704),NOTCH4(dist=25777)	25596084	G	A	0.000472397	19.727
		chr23	intergenic	LOC102189533(dist=7899),LOC102172223(dist=79821)	27223215	A	C	0.00622038	16.8668
		chr23	exonic	ZNF311	27503744	G	A	0.00525573	13.7008
		chr23	intronic	GPX6	27757714	T	C	0.00181145	15.2313
		chr23	UTR3	KIAA0319	30432141	T	C	0.00049496	19.696
		chr23	intronic	GPLD1	30513888	A	G	2.33e-06	32.8681
		chr23	exonic	KIF13A	36857570	G	A	0.00229406	19.1815
		chr23	UTR3	RIPK1	47675855	A	G	0.00182409	15.5775
		chr24	upstream	LOC102185414	182893	A	G	0.00220382	15.7453
		chr24	intergenic	PQLC1(dist=4621),CTDP1(dist=82370)	621664	G	A	0.00265051	14.2467
		chr24	intergenic	TRNAC-GCA(dist=209849),GALR1(dist=502064)	1702647	C	T	0.00572869	14.06
		chr24	intergenic	TRNAC-GCA(dist=440209),GALR1(dist=271704)	1933007	C	T	0.0061693	13.5916
		chr24	intergenic	TRNAC-GCA(dist=440377),GALR1(dist=271536)	1933175	G	A	0.00127879	21.3826
		chr24	exonic	ZNF516	2602776	G	C	6.17e-06	32.9929
		chr24	intronic	ZNF516	2602952	G	A	0.00582826	18.4118
		chr24	intronic	FBXO15	4314404	C	A	0.00207622	18.9653
		chr24	intronic	MAPRE2	22010548	C	G	3.05e-05	30.796
		chr24	exonic	MAPRE2	22010568	G	A	0.000259987	23.8622
		chr24	exonic	MAPRE2	22010613	G	A	0.00392643	15.6745
		chr24	exonic	DSG2	25716887	T	C	0.00025915	22.3715
		chr24	exonic	DSG2	25717075	A	G	1.75e-06	33.2785
		chr24	exonic	DSG2	25717107	T	C	3.16e-06	33.6953
		chr24	exonic	DSG2	25717120	G	A	0.000115696	24.9211
		chr24	exonic	DSG2	25722955	C	T	0.000460193	22.1781
		chr24	exonic	DSG3	25791412	T	C	2.52e-09	54.4506
		chr24	exonic	DSG1	25899503	C	T	0.000998218	20.0271
		chr24	intronic	LAMA3	32843058	A	G	0.0073818	14.0011
		chr24	intronic	YES1	35718605	T	C	7.69e-05	24.5902
		chr24	exonic	LOC102172112	38852497	T	C	0.00182748	14.4608
		chr24	intergenic	LAMA1(dist=22947),LRRC30(dist=28247)	40248245	A	G	0.00576391	13.7399
		chr24	exonic	SOGA2	41383809	G	C	0.00212612	14.113
		chr24	exonic	SOGA2	41384409	G	A	8.41e-06	33.518
		chr24	exonic	LOC102179338	43176640	C	T	0.000730452	21.2844
		chr24	exonic	LOC102179338	43176643	T	C	0.000135902	25.7628
		chr24	exonic	CEP192	43376162	G	A	3.3e-05	30.4829
		chr24	exonic	MC5R	43662955	G	A	0.00337189	23.5733
		chr24	intronic	ATP5A1	45889424	A	G	0.00503696	16.9561
		chr24	intergenic	C24H18orf25(dist=60611),RNF165(dist=92083)	46095754	T	C	0.00049496	24.3503
		chr24	intronic	TCF4	54607986	A		4.6e-05	23.0635
		chr24	exonic	MALT1	57816060	G	A	0.0011621	18.7078
		chr25	intronic	LMF1	699883	G	T	0.000746258	20.5758
		chr25	intronic	GNPTG	1058068	T	C	0.0082436	13.5071
		chr25	exonic	PTX4	1155373	C	T	0.00118734	16.1735
		chr25	exonic	SLX4	3007448	A	G	0.00503301	15.0205
		chr25	exonic	NAGPA	4160667	T	G	0.00527079	14.9719
		chr25	intronic	LOC102174181	10146165	C	T	0.00658943	21.3864
		chr25	exonic	ABCC1	14441688	G	T	0.00369981	13.6966
		chr25	exonic	ABCC6	14559240	G	C	0.00408664	15.1382
		chr25	exonic	SMG1	16498024	G	A	0.00137346	14.9917
		chr25	exonic	ACSM5	18076078	T	C	0.00391044	15.6198
		chr25	exonic	DNAH3	18803063	T	C	0.00273387	14.6536
		chr25	exonic	DNAH3	18964156	T	A	0.00332043	23.041
		chr25	exonic	IL4R	24959694	G	A	0.00346967	14.1797
		chr25	exonic	KIAA0556	25345293	A	G	0.00103638	20.9467
		chr25	exonic	KIAA0556	25345545	C	T	0.000889626	21.1871
		chr25	intronic	KIAA0556	25346666	T	C	7.1e-07	36.8747
		chr25	intronic	KIAA0556	25346703	T	C	7.06e-05	24.6456
		chr25	exonic	TUFM	26032752	T	C	0.00434437	13.7222
		chr25	intronic	CLN3	26107606	G	A	0.000259987	24.7052
		chr25	exonic	APOBR	26123273	G	C	0.000195633	22.4397
		chr25	exonic	LOC102169822	26620864	C	T	0.00233873	16.3781
		chr25	exonic	LOC102169822	26620894	C	T	0.00442564	14.7246
		chr25	exonic	SEPHS2	26688189	A	G	1.45e-06	32.8081
		chr25	intronic	SETD1A	27143384	T	C	2.63e-06	33.7136
		chr25	exonic	ZNF646	27229356	C	T	0.00118734	13.7188
		chr25	intronic	ITGAM	27394522	A	C	0.00569125	17.5938
		chr25	intronic	ITGAM	27414869	C	T	0.00233097	24.5934
		chr25	intronic	GTF2I	32778232	A	C	0.00019705	21.3353
		chr25	exonic	GTF2I	32779337	G	A	9.35e-05	22.5513
		chr25	intronic	GTF2I	32779433	G	A	0.000234118	24.3912
		chr25	exonic	GTF2I	32782795	T	C	0.00172724	21.3625
		chr25	UTR3	TMEM120A	34190756	G	A	0.000118864	19.6362
		chr25	intronic	SH2B2	34641760	G	A	0.00391044	14.4579
		chr25	intronic	CNPY4	36090188	G	T	0.00576391	14.3553
		chr25	exonic	TAF6	36096026	C	T	7.69e-05	22.0261
		chr25	exonic	ZKSCAN1	36166844	C	T	0.000995233	15.463
		chr25	intergenic	LOC102191011(dist=17351),LOC102190841(dist=12994)	36410796	G	A	0.00569125	13.5123
		chr25	intergenic	LOC102191011(dist=19712),LOC102190841(dist=10633)	36413157	A	G	8.81e-05	26.8115
		chr25	intergenic	LOC102191011(dist=19834),LOC102190841(dist=10511)	36413279	C	T	5.61e-05	25.7401
		chr25	intergenic	LOC102191011(dist=19862),LOC102190841(dist=10483)	36413307	A	G	1.78e-05	29.0811
		chr25	intergenic	LOC102191011(dist=19884),LOC102190841(dist=10461)	36413329	T	A	2.33e-06	34.2591
		chr25	downstream	ZSCAN25	36446075	T	C	0.000407428	21.4359
		chr25	exonic	ZSCAN25	36446736	G	A	0.000293904	22.5707
		chr25	intronic	LOC102190090	36462523	C	G	0.000638318	19.9795
		chr25	exonic	LOC102175356	38146071	G	C	0.000376498	23.7651
		chr25	intergenic	FOXK1(dist=12448),TRNAE-CUC(dist=103301)	38861054	C	T	0.000730452	20.8562
		chr26	exonic	PAPSS2	8417893	C	T	7.46e-08	46.0902
		chr26	intronic	PAPSS2	8418014	A	G	1.23e-05	34.7339
		chr26	exonic	LIPN	9504452	A	G	0.000730452	22.0482
		chr26	exonic	IFIT3	10096147	C	T	4.49e-05	25.5061
		chr26	exonic	IFIT1	10119786	G	A	0.000259987	24.1241
		chr26	exonic	PLCE1	14339381	T	C	0.00306947	14.0613
		chr26	intronic	LOC102185708	15033679	T	G	0.0082436	14.4447
		chr26	intronic	ZDHHC16	17067446	T	C	0.00172724	23.2005
		chr26	exonic	SCD1	19603853	C	T	0.00469401	13.8555
		chr26	exonic	ITPRIP	23162488	G	A	0.00434437	16.4252
		chr26	exonic	HSPA12A	35483624	G	A	0.00267181	17.9256
		chr26	exonic	HSPA12A	35483981	G	A	0.000300209	24.1897
		chr26	intronic	FAM53B	42629064	C	T	0.00658943	14.0559
		chr26	intergenic	MKI67(dist=214382),TRNAW-CCA(dist=927871)	46116153	G	A	0.000647037	19.9075
		chr26	intergenic	MKI67(dist=214423),TRNAW-CCA(dist=927830)	46116194	G	A	0.000343175	20.8245
		chr27	intronic	CSMD1	3557779	C	T	0.0015275	16.4702
		chr27	intergenic	AGA(dist=14042),NONE(dist=NONE)	7590815	C	T	0.00336292	17.9386
		chr27	intergenic	TRNAC-GCA(dist=629184),LOC102185532(dist=1635812)	10518231	C	T	0.00212612	18.9615
		chr27	exonic	ACSL1	14073852	A	G	0.00572869	14.5026
		chr27	exonic	TLR3	14988616	A	C	0.00369981	13.7865
		chr27	exonic	MTUS1	18289452	C	T	0.00293074	16.0022
		chr27	exonic	MTUS1	18291029	T	C	0.00049496	21.8946
		chr27	UTR3	KIAA1456	22720799	T	C	0.0073818	15.6192
		chr27	UTR3	KIAA1456	22720820	T	C	4.07e-05	31.2771
		chr27	exonic	KIAA1456	22720890	G	A	0.000730452	22.0795
		chr27	exonic	KIAA1456	22728871	C	T	0.00272853	18.7719
		chr27	intronic	KIAA1456	22728968	A	G	0.000746258	24.7927
		chr27	intergenic	TNKS(dist=6065),LOC102174186(dist=10204)	24405509	C	T	3.01e-05	25.0208
		chr27	intergenic	LOC102185144(dist=118958),TRNAE-UUC(dist=382618)	31237042	G	A	0.000730452	24.0343
		chr27	intergenic	TRNAG-CCC(dist=292454),PSD3(dist=15816)	37145189	A	G	0.00258393	21.451
		chr27	intronic	THRB	40367137	A	G	0.00049496	21.8235
		chr27	intronic	THRB	40367373	T	G	0.00172724	22.4846
		chr27	intronic	ZNF385D	42607595	G	C	0.00569125	15.763
		chr28	UTR3	URB2	755203	G	A	0.00851822	14.6975
		chr28	exonic	TTC13	1909359	A	G	0.000234118	17.9791
		chr28	exonic	TTC13	1909375	A	G	0.00229406	15.9861
		chr28	exonic	TTC13	1909429	C	T	0.000407428	17.6133
		chr28	exonic	SIRT1	22205639	C	T	0.000472397	18.9848
		chr28	exonic	MYPN	22423656	C	T	0.00229406	16.556
		chr28	exonic	TET1	22766296	A	G	0.000195633	26.6761
		chr28	exonic	SEC24C	27439423	T	C	0.00527079	15.7114
		chr28	intronic	SEC24C	27442791	C	A	0.000376498	23.5735
		chr28	exonic	SH2D4B	33545582	G	A	0.00130422	17.1367
		chr28	exonic	SH2D4B	33545615	G	A	0.00469401	14.519
		chr28	exonic	SH2D4B	33545624	G	C	0.0073818	14.071
		chr28	intronic	GRID1	37934379	T	C	0.00391044	16.9198
		chr28	exonic	ARHGAP22	40300734	G	C	0.00265051	16.9937
		chr28	intronic	ARHGAP22	40368315	C	A	0.00019705	23.1305
		chr28	exonic	ERCC6	41111479	A	C	0.00428001	14.3275
		chr28	intergenic	TMEM72(dist=194324),LOC102169556(dist=165233)	42213599	C	T	3.18e-05	26.1726
		chr28	intergenic	TMEM72(dist=194551),LOC102169556(dist=165006)	42213826	T	C	0.00582826	13.9646
		chr29	intergenic	LOC102178882(dist=5493),LOC102179451(dist=26384)	4673372	G	A	0.0015275	17.9702
		chr29	exonic	LOC102181100	4906278	C	T	0.000746258	21.6279
		chr29	exonic	LOC102181100	4906347	A	G	0.000472397	22.3257
		chr29	exonic	LOC102190382	4972539	C	G	0.00549764	22.0267
		chr29	exonic	GRM5	5716612	C	T	0.000127018	25.8985
		chr29	exonic	ME3	8221619	C	A	0.00172724	17.3951
		chr29	intronic	ME3	8221753	A	G	0.00172724	15.4788
		chr29	intergenic	NARS2(dist=114358),GAB2(dist=27044)	16872372	T	C	0.00233873	16.6148
		chr29	exonic	FANCF	21144069	C	T	0.00182409	15.182
		chr29	exonic	SLC6A5	23250113	G	A	0.00270083	14.5358
		chr29	exonic	LOC102189009	25522838	G	C	0.00121952	20.4068
		chr29	exonic	LOC102189009	25522846	C	T	0.00197766	15.9945
		chr29	exonic	LOC102189009	25522847	A	G	0.00272853	15.4321
		chr29	exonic	LOC102189009	25522858	T	C	0.00113869	17.0366
		chr29	intergenic	LOC102170855(dist=18913),LOC102171408(dist=23408)	25584709	G	A	0.00233097	16.8497
		chr29	intergenic	LOC102170855(dist=18933),LOC102171408(dist=23388)	25584729	C	T	0.000662796	19.6857
		chr29	intergenic	LOC102170855(dist=18974),LOC102171408(dist=23347)	25584770	T	G	0.00197766	16.1929
		chr29	intergenic	LOC102170855(dist=19045),LOC102171408(dist=23276)	25584841	C	T	0.00172724	16.2373
		chr29	intergenic	LOC102170855(dist=19111),LOC102171408(dist=23210)	25584907	C	T	0.00186298	17.1291
		chr29	exonic	LOC102190667	25709892	G	C	0.00154248	17.1505
		chr29	intergenic	LOC102172038(dist=25602),LOC102174724(dist=3117)	26104599	G	T	0.00289619	21.9919
		chr29	exonic	LOC102177777	26602620	G	A	0.0031995	18.2805
		chr29	upstream	LOC102180377	26790910	C	G	0.00391044	14.2996
		chr29	intronic	SIAE	26983077	T	C	0.00827771	13.8329
		chr29	exonic	ARHGAP32	31192314	A	G	0.000746258	14.7835
		chr29	intronic	MS4A18	35899556	C	G	0.00503301	14.8756
		chr29	exonic	PTGDR2	35982049	G	A	0.00569125	17.8525
		chr29	upstream;downstream	CD6;LOC102189739	36138791	G	T	0.000794391	19.3348
		chr29	exonic	LOC102181002	36598253	C	T	0.00182409	17.8541
		chr29	intronic	LOC102181002	36602317	G	A	0.00641041	15.1982
		chr29	intergenic	LOC102181567(dist=75266),LOC102170674(dist=359646)	36882961	C	A	0.00267181	14.7033
		chr29	exonic	SLC22A20	41225906	G	A	0.00625723	17.0217
		chr29	exonic	RBM4	42488187	A	G	0.000100864	24.796
		chr29	intronic	LOC102170206	44891115	C	T	0.00272853	16.9309
