# Supplementary material for: Exome sequencing reveals genetic differentiation due to high-altitude adaptation in the Tibetan cashmere goat (Capra hircus)
Source: BMC Genomics. 2016 Feb 18;17:122. doi: 10.1186/s12864-016-2449-0 (PMC4758086; doi:10.1186/s12864-016-2449-0)
Supplement: Additional file 5: Table S4. — SNPs in common SNP dataset. Notes: The amino acids physicochemical properties involved in the non-synonymous mutations were characterized according to the definition provided in the study by Moilanen JS and Majamaa K [29]. Green denotes genes related to high-altitude adaptation that were listed in the study by Zhang [9]; grey denotes genes related to hypoxia and the cardiovascular system in GO categories; yellow denotes genes related to the cardiovascular system according to the literature. (XLSX 87 kb) [file 12864_2016_2449_MOESM5_ESM.xlsx]

## Sheet: Table S4
		Table S4 - SNPs in common SNP dataset
		Feature	Gene Symbol	Chromosome	Position	Refrence allele	Alternative allele			Property change	di	Fst (global)	p value fdr (χ2 test)	Hypoxia related gene	Genes in GO categotries	Cardiovascular system related genes
		exonic	DSG3	chr24	25791412	T	C	p.P657P	synonymous		54.4506	0.408696	2.52e-09
		exonic	PAPSS2	chr26	8417893	C	T	p.H408H	synonymous		46.0902	0.311166	7.46e-08
		intronic	EPHX1	chr16	26623603	A	G				42.37	0.347279	2e-07
		exonic	PDE4DIP	chr3	20838214	G	A	p.I1197I	synonymous		41.6092	0.340635	7.46e-08			√	[113, 114]
		intronic	RIPK3	chr10	20355960	C	T				41.4478	0.288742	1.84e-07			√	[29]
		intergenic	HOMER2(dist=7045),FAM103A1(dist=82484)	chr21	21102630	A	G				40.9001	0.213071	5.52e-07
		intronic	FOXP4	chr23	15038698	C	T				39.9015	0.284701	9.57e-07		√	√	[7]
		exonic	C10H14orf37	chr10	66521252	A	G	p.A255A	synonymous		39.5131	0.258604	5.86e-07
		intergenic	WWOX(dist=191811),DYNLRB2(dist=1454719)	chr18	5261213	C	T				39.2755	0.300345	3.42e-07			√
		intergenic	AJAP1(dist=164313),C16H1orf174(dist=429814)	chr16	46370274	G	T				37.8168	0.233233	3.42e-07
		intronic	NF2	chr17	68306070	A	G				37.7091	0.315182	6.17e-06			√	[21-23]
		exonic	EPHX1	chr16	26623750	T	C	p.T275T	synonymous		37.565	0.305341	5.52e-07
		intronic	NDUFAF2	chr20	18211466	C	T				37.0972	0.245633	5.86e-07
		intergenic	ASB1(dist=131730),LOC102179832(dist=183083)	chr3	114224899	T	C				36.8923	0.328721	6.17e-06
		intronic	KIAA0556	chr25	25346666	T	C				36.8747	0.298599	7.1-E07
		exonic	CACTIN	chr7	16748760	T	C	p.S123S	synonymous		36.8736	0.31706	1.36e-07
		intronic	MITF	chr22	31431454	T	C				36.871	0.321714	1.84e-07	√		√	[15-17]
		intergenic	TMEM232(dist=16797),SLC25A46(dist=18658)	chr7	105610331	A	G				36.6222	0.195329	2.63e-06
		exonic	AMOTL1	chr15	13963498	A	G	p.G381G	synonymous		36.4293	0.219297	2.03e-06			√	[60, 61]
		intergenic	C13H20orf85(dist=29837),PMEPA1(dist=255501)	chr13	56191694	G	A				36.3675	0.291972	1.41e-07
		intronic	SMOC2	chr9	88911487	T	C				35.1869	0.287059	2.71e-06			√	[130, 131]
		exonic	DUSP27	chr3	1549175	T	C	p.S359G	non-synonymous	polar > nonpolar	35.1625	0.244717	1.2e-06
		exonic	GREB1	chr11	85008776	A	G	p.P1471P	synonymous		34.9439	0.270648	5.52e-07
		intronic	PAPSS2	chr26	8418014	A	G				34.7339	0.256914	1.23e-05
		intronic	TBRG4	chr4	74076877	G	C				34.4002	0.288076	1.32e-07
		upstream	NLRP12	chr18	57237180	T	C				34.3541	0.227005	5.87e-07
		intergenic	WWOX(dist=191857),DYNLRB2(dist=1454673)	chr18	5261259	G	T				33.9862	0.262132	3.84e-06			√
		exonic	ZNF473	chr18	54765861	A	G	p.K451R	non-synonymous		33.9736	0.201412	9.29e-06
		exonic	AFTPH	chr11	61868607	G	A	p.M369I	non-synonymous		33.8765	0.364935	2.13e-06
		intronic	SETD1A	chr25	27143384	T	C				33.7136	0.197332	2.63e-06
		exonic	DSG2	chr24	25717107	T	C	p.I1010V	non-synonymous		33.6953	0.236138	3.16e-06		√	√
		exonic	CMYA5	chr10	10445503	A	G	p.I1581V	non-synonymous		33.6386	0.218669	1.78e-05			√	[73, 74]
		exonic	PTPRJ	chr15	74144118	T	C	p.H791H	synonymous		33.6248	0.253671	1.29e-05		√	√
		exonic	PCLO	chr4	35233314	C	T	p.D3492D	synonymous		33.6028	0.341185	2.52e-05
		exonic	IL12RB2	chr3	74382723	A	G	p.I698T	non-synonymous	nonpolar > polar	33.531	0.187263	8.83e-06
		exonic	SOGA2	chr24	41384409	G	A	p.T1137T	synonymous		33.518	0.193506	8.41e-06
		UTR3	PTPRJ	chr15	74162486	C	G				33.5177	0.41394	6.17e-06		√	√
		exonic	DSG2	chr24	25717075	A	G	p.D1020D	synonymous		33.2785	0.251354	1.75e-06		√	√	[75-77]
		exonic	PTPRJ	chr15	74126530	C	T	p.L288F	non-synonymous		33.2519	0.316826	8.17e-05		√	√	[118-120]
		exonic	ZNF516	chr24	2602776	G	C	p.V84V	synonymous		32.9929	0.246235	6.17e-06
		exonic	SMARCAL1	chr2	103824623	A	G	p.T397T	synonymous		32.9434	0.302311	1.75e-06			√	[38]
		intronic	GPLD1	chr23	30513888	A	G				32.8681	0.240658	2.33e-06		√
		exonic	SEPHS2	chr25	26688189	A	G	p.S318P	non-synonymous	polar > nonpolar	32.8081	0.28246	1.45e-06
		intergenic	ASB1(dist=131927),LOC102179832(dist=182886)	chr3	114225096	C	T				32.7621	0.374053	4.03e-05
		exonic	NUPL2	chr4	29634374	T	G	p.T279T	synonymous		32.3796	0.326856	7.66e-06
		exonic	NUPL2	chr4	29634399	G	A	p.A288T	non-synonymous	nonpolar > polar	32.2276	0.293329	8.46e-06
		exonic	AZI1	chr19	50438122	T	C	p.G229G	synonymous		32.0709	0.268155	8.83e-06
		exonic	PDE4DIP	chr3	20838316	C	T	p.R1163R	synonymous		32.0215	0.265068	2.21e-06			√
		exonic	KRTAP15-1	chr1	4699122	T	C	p.T45A	non-synonymous	polar > nonpolar	31.8449	0.268567	4.6e-05
		intronic	UGT2A1	chr6	82385426	A	G				31.6323	0.277425	2.63e-06
		exonic	FUT1	chr18	53810851	G	A	p.S151L	non-synonymous	polar > nonpolar	31.4412	0.178754	3.01e-05			√	[79-81]
		exonic	AFTPH	chr11	61868731	G	A	p.V411M	non-synonymous		31.441	0.348003	5.57e-05
		exonic	ZSCAN2	chr21	20211742	A	G	p.K95R	non-synonymous		31.4097	0.226869	2.86e-05
		exonic	ZNFX1	chr13	75453646	C	T	p.M1813I	non-synonymous		31.4097	0.243492	0.005691
		UTR3	KIAA1456	chr27	22720820	T	C				31.2771	0.237136	4.07e-05
		exonic	TAF3	chr13	11916528	T	A	p.S311S	synonymous		30.8343	0.176066	2.52e-05
		exonic	TRIL	chr4	64706872	C	T	p.I74I	synonymous		30.8148	0.254786	6.17e-06
		exonic	NYAP2	chr2	113147306	A	G	p.S438S	synonymous		30.7587	0.221256	2.23e-05
		intergenic	LRAT(dist=92525),LOC102184178(dist=88739)	chr17	2651275	A	G				30.7187	0.186712	1.29e-05
		intronic	MAPRE2	chr24	22010548	C	G				30.706	0.245402	3.05e-05
		exonic	SCN1B	chr18	44520329	C	T	p.N112N	synonymous		30.6079	0.269302	1.34e-06		√	√
		intronic	SCN1B	chr18	44525812	G	T				30.5212	0.236019	9.64e-05			√	[34, 35]
		exonic	TBRG4	chr4	74074565	T	C	p.F289F	synonymous		30.4836	0.272809	6.17e-06
		exonic	CEP192	chr24	43376162	G	A	p.G888D	non-synonymous	nonpolar > acidic polar	30.4829	0.331519	3.3e-05
		exonic	SLC35A4	chr7	47933140	A	G	p.N43D	non-synonymous	polar > acidic polar	30.4602	0.193037	1.82e-05
		exonic	NPHP1	chr11	1894070	G	A	p.S654S	synonymous		30.4004	0.210425	3.18e-05
		exonic	CAMK2A	chr7	57815256	C	A	p.P477P	synonymous		30.3327	0.237046	1.65e-05	√		√	[70]
		exonic	FAM180A	chr4	96683326	C	T	p.V92I	non-synonymous		29.6387	0.215567	2.86e-05
		intronic	HMGXB3	chr7	57620791	C	T				29.5664	0.217242	1.03e-05
		intronic	U2AF2	chr18	58008321	A	G				29.3764	0.232291	2.34e-05
		intronic	OBSCN	chr7	2229952	A	G				29.3539	0.3089	1.15e-06			√	[24-26]
		exonic	ICAM1	chr7	11339522	G	A	p.S103S	synonymous		29.3503	0.245299	7.34e-06	√		√	[88-90]
		exonic	PHLPP2	chr18	38631515	T	C	p.N1157N	synonymous		29.3196	0.229051	1.18e-05	√		√	[28]
		exonic	CMYA5	chr10	10444490	T	C	p.V1243A	non-synonymous		29.2292	0.238213	0.000127			√
		exonic	METTL25	chr5	11321000	A	G	p.E44E	synonymous		29.174	0.249972	8.83e-06
		intronic	RAD54L2	chr22	48974505	G	C				29.1495	0.183253	0.000112
		intronic	OLR1	chr5	91841930	G	A				29.0836	0.18172	6.25e-06			√	[109, 110]
		exonic	SDK2	chr19	56702865	T	C	p.N928N	synonymous		29.0629	0.177863	0.000197
		intronic	KIAA1549L	chr15	60829644	C	T				29.0483	0.272396	6.17e-06
		exonic	CDH6	chr20	41887440	A	G	p.D240D	synonymous		28.8197	0.219479	7.06e-05
		exonic	GRAMD1A	chr18	44506698	G	T	p.A448S	non-synonymous	nonpolar > polar	28.8112	0.404924	3.42e-07
		intronic	SLCO2A1	chr1	132954259	A	G				28.6513	0.204754	4.2e-05
		exonic	INADL	chr3	80292038	T	C	p.E963G	non-synonymous	acidic polar > nonpolar	28.5741	0.203677	5.57e-05
		exonic	NLRP12	chr18	57236952	T	C	p.I74V	non-synonymous		28.5095	0.232378	2.71e-06
		exonic	ALPI	chr2	119508151	C	T	p.A191A	synonymous		28.4009	0.264138	3.83e-05
		intronic	ZNF76	chr23	8942269	C	T				28.3216	0.220476	2.94e-05
		intronic	ANXA6	chr7	58614961	G	A				28.3082	0.258325	5.57e-05			√	[62, 63]
		exonic	HEG1	chr1	67948131	A	G	p.V663A	non-synonymous		28.1532	0.220297	6.96e-06		√	√	[82, 83]
		exonic	PTPRJ	chr15	74124463	A	G	p.S170G	non-synonymous	polar > nonpolar	28.1215	0.371644	0.000516		√	√
		exonic	HRC	chr18	54088773	G	A	p.V593V	synonymous		28.0451	0.179988	4.6e-05		√	√	[86, 87]
		exonic	NOL10	chr11	85816925	C	T	p.A533V	non-synonymous		27.8299	0.290948	7.41e-07
		exonic	HP	chr18	38252699	G	A	p.I398I	synonymous		27.6901	0.23373	4.01e-05	√		√	[9-11]
		intronic	UGT3A2	chr20	37916834	C	T				27.6581	0.218791	0.000264
		intergenic	IL34(dist=13425),SF3B3(dist=43098)	chr18	924075	A	G				27.5958	0.197684	3.3e-05
		exonic	PLCXD2	chr1	55093941	G	A	p.A76T	non-synonymous	nonpolar > polar	27.3516	0.215345	0.000119
		exonic	JUP	chr19	41112290	C	T	p.A447A	synonymous		27.2816	0.231641	0.002896		√	√	[12-14]
		exonic	NLRP7	chr18	58603529	C	A	p.R198R	synonymous		27.1733	0.231767	4.59e-05
		intronic	PKP4	chr2	37051062	G	A				27.1019	0.24395	1.39e-05
		UTR3	ANXA6	chr7	58614844	C	T				27.0844	0.233936	9.08e-05			√
		exonic	RNF43	chr19	8765021	C	T	p.G558R	non-synonymous	nonpolar > Basic polar	26.9215	0.200216	1.18e-05
		exonic	TAF3	chr13	11916327	G	A	p.P244P	synonymous		26.8042	0.198371	1.64e-05
		exonic	GCNT7	chr13	57377871	C	A	p.P40T	non-synonymous	nonpolar > polar	26.7936	0.255101	0.000115
		exonic	PTPRJ	chr15	74124500	C	G	p.P182R	non-synonymous	nonpolar > basic polar	26.7848	0.243844	0.000257		√	√
		exonic	SLC9A2	chr11	7224917	G	A	p.T381T	synonymous		26.7124	0.239023	4.49e-05
		exonic	TET1	chr28	22766296	A	G	p.K964K	synonymous		26.6761	0.197253	0.000196			√	[44, 45]
		intronic	VPS13B	chr14	74784274	T	C				26.4008	0.293231	0.000472
		exonic	TUBB4A	chr7	14447219	C	T	p.G342G	synonymous		26.3317	0.231815	4.49e-05
		exonic	CASC3	chr19	39623677	A	G	p.N312S	non-synonymous		26.2988	0.217536	5.43e-05
		intergenic	TMEM72(dist=194324),LOC102169556(dist=165233)	chr28	42213599	C	T				26.1727	0.228146	3.18e-05
		exonic	PSEN2	chr16	27633342	C	T	p.L406L	synonymous		26.1144	0.196173	0.000163	√		√
		exonic	CDCA2	chr8	71036371	A	C	p.D863A	non-synonymous	acidic polar > nonpolar	26.078	0.203134	2.86e-05
		exonic	TBRG4	chr4	74074494	C	T	p.L266L	synonymous		26.0563	0.231787	4.6e-05
		exonic	TAF6	chr25	36096026	C	T	p.A2A	synonymous		26.0261	0.255178	7.69e-05
		exonic	GRM5	chr29	5716612	C	T	p.C129C	synonymous		25.8985	0.290746	0.000127
		intronic	FUBP3	chr11	99320687	C	T				25.835	0.188665	4.41e-05
		intergenic	ZNF180(dist=2766),CEACAM20(dist=6555)	chr18	51118755	T	C				25.7517	0.192854	0.001527
		UTR3	LYRM9	chr19	18824901	C	A				25.66	0.282421	0.0003
		exonic	DCLK3	chr22	10574109	A	C	p.A520A	synonymous		25.6191	0.186488	7.69e-05
		exonic	DCLK3	chr22	10574109	A	C	p.A520A	synonymous		25.6191	0.186491	7.69e-05
		intergenic	NCK2(dist=263414),TTL(dist=45906)	chr11	45667747	T	C				25.5763	0.258932	0.000204
		exonic	PDE6A	chr7	57516656	C	T	p.P51P	synonymous		25.5394	0.186482	4.6e-05
		exonic	IFIT3	chr26	10096147	C	T	p.N230N	synonymous		25.5062	0.191843	4.49e-05
		intergenic	ARRDC4(dist=963933),LOC102172201(dist=777143)	chr21	7777026	T	C				25.2294	0.22326	4.03e-05
		exonic	TDRD6	chr23	19468599	C	T	p.P1653S	non-synonymous	nonpolar > polar	25.0901	0.316963	2.16e-05
		exonic	PHACTR2	chr9	67736771	C	T	p.T304M	non-synonymous	polar > nonpolar	25.0594	0.213427	4.6e-05
		intronic	NWD1	chr7	5843455	C	T				25.0476	0.195286	5.57e-05
		exonic	SCN1B	chr18	44526027	T	C	p.I204I	synonymous		25.0262	0.185631	0.000234			√	[34, 35]
		intergenic	TNKS(dist=6065),LOC102174186(dist=10204)	chr27	24405509	C	T				25.0208	0.252126	3.01e-05
		exonic	AOC1	chr4	109457488	C	T	p.P134L	non-synonymous		24.9847	0.201847	0.000119
		exonic	ZNF831	chr13	55128175	G	A	p.T1178T	synonymous		24.9591	0.24223	6.14e-05
		intronic	EML4	chr11	24516137	C	T				24.9449	0.197543	0.000197
		exonic	DSG2	chr24	25717120	G	A	p.H1005H	synonymous		24.9211	0.181481	0.000116		√	√
		intronic	C19H17orf49	chr19	26100574	C	T				24.9168	0.315681	0.001726
		intergenic	KLHDC7A(dist=12930),IGSF21(dist=67316)	chr2	133392493	G	A				24.8056	0.175075	0.000157
		exonic	RBM4	chr29	42488187	A	G	p.V116V	synonymous		24.7961	0.21109	0.000101
		exonic	PDE6A	chr7	57516407	G	A	p.F134F	synonymous		24.6852	0.181308	4.93e-05
		intronic	KIAA0556	chr25	25346703	C	C				24.6456	0.201364	7.06e-05
		exonic	C23H6orf132	chr23	15464623	T	C	p.E263E	synonymous		24.6211	0.212695	0.00031
		exonic	WWOX	chr18	4648026	T	C	p.T218T	synonymous		24.603	0.289058	0.003121			√	[138]
		intronic	ITGAM	chr25	27414869	C	T				24.5934	0.23282	0.002331			√	[91, 92]
		intronic	YES1	chr24	35718605	T	C				24.5902	0.209273	7.69e-05			√	[139]
		intergenic	DIRAS2(dist=937963),GADD45G(dist=297810)	chr8	86291929	T	G				24.5817	0.192303	3.93e-05
		intergenic	CD28(dist=21990),CTLA4(dist=49491)	chr2	91264422	C	T				24.5057	0.187183	4.6e-05			√	[71, 72]
		intronic	RPS3A	chr17	6622536	A	G				24.4558	0.206488	0.00026
		intronic	NRG2	chr7	47268854	G	A				24.4438	0.28613	0.000594			√	[103-105]
		intronic	PDE1C	chr4	61804958	T	G				24.3932	0.262244	0.000206			√	[111, 112]
		exonic	CMYA5	chr10	10447637	C	G	p.T2292S	non-synonymous		24.3924	0.20262	0.00026			√
		intronic	GTF2I	chr25	32779433	G	A				24.3912	0.179498	0.000234
		intergenic	CEACAM6(dist=36158),LOC102181983(dist=21502)	chr18	50211029	T	C				24.3848	0.27989	0.00031
		intronic	SF3B3	chr18	972474	C	A				24.3574	0.209101	2.86e-05
		intergenic	C24H18orf25(dist=60611),RNF165(dist=92083)	chr24	46095754	T	C				24.3503	0.191275	0.000495
		exonic	ATP6V0A1	chr19	41740468	C	T	p.L352L	synonymous		24.3396	0.21203	7.18e-05			√	[68, 69]
		intronic	ARHGEF37	chr7	57215081	C	T				24.3247	0.245683	2.95e-05
		intronic	PRKDC	chr14	29871618	T	G				24.1138	0.174237	0.000257	√	√
		exonic	BTNL9	chr7	36419173	C	A	p.R407S	non-synonymous	Basic polar > polar	24.1138	0.18857	0.000101
		exonic	PLEKHH2	chr11	25697155	A	G	p.N386S	non-synonymous		24.109	0.19176	0.000149
		exonic	GRIA2	chr17	41469131	G	A	p.S700S	synonymous		24.1074	0.242114	0.000197
		exonic	ARHGAP31	chr1	62751021	C	T	p.I836I	synonymous		24.0442	0.213174	0.000295
		exonic	KIF3B	chr13	59686548	T	C	p.P319P	synonymous		24.0427	0.231379	0.00046
		exonic	C23H6orf132	chr23	15464392	A	C	p.A340A	synonymous		24.0008	0.183787	0.000197
		exonic	C13H20orf26	chr13	38336284	C	T	p.Y960Y	synonymous		23.9969	0.199678	7.69e-05
		exonic	POFUT1	chr13	59631206	C	T	p.L255L	synonymous		23.9706	0.280612	0.00026		√	√	[115]
		intronic	ARHGEF1	chr18	50000174	A	G				23.9345	0.178263	0.000193			√	[66, 67]
		intronic	VASH1	chr10	84130629	C	G				23.9277	0.21691	0.00046	√	√	√	[49-51]
		exonic	MAPRE2	chr24	22010568	G	A	p.D247D	synonymous		23.8622	0.203992	0.00026
		exonic	NR1D1	chr19	39569346	G	A	p.H275H	synonymous		23.8535	0.190164	6.41e-05
		intergenic	NONE(dist=NONE),LOC102182067(dist=112622)	chr20	158068	G					23.8033	0.183126	0.000113
		exonic	GZF1	chr13	40546733	A	C	p.G168G	synonymous		23.8021	0.231355	0.000414
		exonic	PSMB11	chr10	21345042	A	C	p.R68R	synonymous		23.7892	0.174293	0.000193
		exonic	LRRN2	chr16	1707690	G	A	p.F137F	synonymous		23.7757	0.236489	8.83e-06
		exonic	LYAR	chr6	101912482	G	T	p.E265D	non-synonymous		23.7543	0.22695	5.57e-07
		exonic	NRP1	chr13	18708730	G	A	p.S735S	synonymous		23.6779	0.233377	0.000163	√	√	√	[106-108]
		exonic	CEP250	chr13	62808742	G	A	p.E1629E	synonymous		23.6475	0.212032	0.00024
		exonic	KCNH2	chr4	109538741	A	G	p.S148S	synonymous		23.6287	0.18819	0.000112	√	√	√	[93-95]
		intronic	SLC9A2	chr11	7224982	T	C				23.6208	0.204454	4.49e-05
		intronic	SEC24C	chr28	27442791	C	A				23.5736	0.196311	0.000376
		exonic	MC5R	chr24	43662955	G	A	p.V190M	non-synonymous		23.5733	0.284315	0.003372
		intronic	C8H9orf3	chr8	79495092	T	C				23.5153	0.1903	0.00026
		exonic	BCL6B	chr19	26111570	T	C	p.T366T	synonymous		23.4929	0.304979	0.00122
		intergenic	TEDDM1(dist=46498),RGSL1(dist=9428)	chr16	61172482	C	T				23.2143	0.206605	0.008518
		intronic	ZDHHC16	chr26	17067446	T	C				23.2005	0.293323	0.001727
		intronic	ARHGAP22	chr28	40368315	C	A				23.1304	0.211299	0.000197		√	√	[64]
		intronic	RUFY1	chr7	1253940	A	G				23.1125	0.190845	0.000616
		intronic	RPS6	chr8	24008842	A	T				23.1012	0.175656	0.0001	√		√	[30]
		intronic	TCF4	chr24	54607986	G	A				23.0635	0.227067	5.6e-05			√	[39, 40]
		intronic	NLN	chr20	13713232	T	A				23.0446	0.1804	0.000197
		exonic	DNAH3	chr25	18964156	T	A	p.H50H	synonymous		23.041	0.174273	0.00332
		intronic	BNC2	chr8	26900968	A	G				23.0342	0.288819	4.07e-05
		intronic	ECH1	chr18	47380665	T	C				23.0115	0.197533	0.000126
		exonic	SEC31A	chr6	94799923	A	G	p.A817A	synonymous		23.0046	0.315035	0.003917
		exonic	TBRG4	chr4	74076839	A	G	p.V431V	synonymous		22.9994	0.210854	2.86e-05
		exonic	RYR1	chr18	47120720	T	C	p.I1528I	synonymous		22.9589	0.1914	0.000407	√	√	√	[31-33]
		intronic	CRYGA	chr2	95709731	A	G				22.9342	0.194148	0.000998
		exonic	HEXIM1	chr19	43955437	A	G	p.Q48Q	synonymous		22.8671	0.206499	4.6e-05		√	√	[84, 85]
		intergenic	IGF-IR(dist=3016),PGPEP1L(dist=7856)	chr21	6149658	G	A				22.8626	0.217181	0.000998
		intronic	HKR1	chr18	46173945	C	T				22.8421	0.241641	0.000204
		exonic	BCMO1	chr18	7289562	G	A	p.S171S	synonymous		22.7858	0.24022	3.26e-05
		exonic	PTPRZ1	chr4	83944343	T	C	p.F1143S	non-synonymous	nonpolar > polar	22.7546	0.200959	0.000234			√	[121, 122]
		exonic	KIAA0368	chr8	98828741	G	A	p.A1650A	synonymous		22.7393	0.296936	0.0077383
		exonic	TAF3	chr13	11916498	T	C	p.S301S	synonymous		22.7045	0.178848	0.000227
		exonic	OSR2	chr14	75641756	G	A	p.Y200Y	synonymous		22.5819	0.207285	8.66e-05
		exonic	GTF2I	chr25	32779337	C	T	p.G728G	synonymous		22.5513	0.181358	9.35e-05
		intronic	THRB	chr27	40367373	T	G				22.4846	0.215457	0.001727	√	√	√	[46, 132]
		exonic	EPAS1	chr11	28306765	A	T	p.Q579L	non-synonymous	polar > nonpolar	22.3938	0.171091	0.000736	√	√	√	[4-6]
		intergenic	AK4(dist=95045),TRNAG-GCC(dist=34615)	chr3	76758598	A	G				22.3825	0.18748	8.17e-05
		exonic	FAM83C	chr13	62624273	C	A	p.K570N	non-synonymous	Basic polar > polar	22.3533	0.219273	0.000264
		exonic	NCOA5	chr13	72856299	A	G	p.R335R	synonymous		22.2933	0.191378	0.00026
		exonic	SMCR8	chr19	33514067	G	A	p.V378V	synonymous		22.2462	0.181252	0.00031
		exonic	PLA1A	chr1	62930388	A	G	p.Q393Q	synonymous		22.2104	0.225391	0.0037
		exonic	LDLRAD2	chr2	130162748	C	T	p.R162Q	non-synonymous	Basic polar > polar	22.1816	0.207285	0.00046
		exonic	EIF6	chr13	62618348	A	G	p.A204A	non-synonymous		22.0624	0.227711	0.000197
		exonic	LIPN	chr26	9504452	A	G	p.L325L	synonymous		22.0482	0.279081	0.00073
		exonic	TEK	chr8	16537439	A	G	p.S636S	synonymous		21.986	0.206508	0.000246	√	√	√	[41-43]
		intronic	TMTC4	chr12	72639657	C	T				21.954	0.224736	8.17e-05
		exonic	GPR61	chr3	31810232	C	T	p.S269S	synonymous		21.9374	0.298897	0.003083
		intergenic	COPRS(dist=39655),TRNAT-CGU(dist=188544)	chr19	17656715	T	G				21.899	0.258263	0.000794
		intergenic	NFE2L3(dist=777896),NPVF(dist=109741)	chr4	68060214	C	T				21.8627	0.174272	0.0003
		intronic	THRB	chr27	40367137	A	G				21.8235	0.219603	0.000495	√	√	√	[46-48]
		exonic	COL6A6	chr1	149222913	G	A	p.A943A	synonymous		21.752	0.17291	0.000357	√
		intronic	EEF2	chr7	16469510	T	C				21.6521	0.280739	0.000209	√
		intronic	MGST2	chr17	17790317	A	G				21.5887	0.184995	0.000142
		intergenic	COPS7B(dist=49244),LOC102189532(dist=17756)	chr2	118985532	A	G				21.5858	0.199072	0.0003
		intronic	ARHGAP24	chr6	97797904	C	T				21.4943	0.229223	0.000119		√	√	[65]
		exonic	CEP170	chr16	31693954	C	A	p.A873A	synonymous		21.4636	0.212685	0.008518
		intronic	LY9	chr3	8172550	T	C				21.4512	0.200707	0.000294
		intergenic	TRNAG-CCC(dist=292454),PSD3(dist=15816)	chr27	37145189	A	G				21.451	0.199325	0.002584
		exonic	CPA3	chr1	116997244	G	A	p.P287L	non-synonymous		21.4213	0.202992	0.003926
		exonic	NTSR1	chr13	52590830	C	A	p.S404I	non-synonymous	polar > nonpolar	21.4037	0.188749	0.001187
		intronic	ACO1	chr8	11337368	C	G				21.3707	0.283278	0.000746	√
		exonic	GTF2I	chr25	32782795	A	G	p.E610E	synonymous		21.3625	0.2204	0.001727
		intronic	SPTB	chr10	72994847	G	A				21.3498	0.200099	0.000136
		exonic	TLR9	chr22	48461830	C	A	p.R1151R	synonymous		21.3361	0.2366	0.001187
		intronic	GTF2I	chr25	32778232	A	C				21.3353	0.183276	0.000197
		intronic	ST5	chr15	42093068	C	T				21.3173	0.175309	0.000415
		UTR3	SYNJ1	chr1	2250254	G	A				21.3139	0.177498	0.0003
		UTR3	SLC26A6	chr22	51022551	G	A				21.2269	0.243622	0.001139
		intergenic	GAPVD1(dist=67528),MAPKAP1(dist=3295)	chr11	94728760	G	A				21.1161	0.207222	0.001373
		intergenic	NONE(dist=NONE),DDX43(dist=40629)	chr14	180708	G	C				21.0941	0.263658	0.001559
		exonic	PDIA6	chr11	85645290	C	G	p.A265A	synonymous		21.067	0.193254	0.000142
		exonic	SYNPO	chr7	58266658	T	C	p.S493S	synonymous		21.0579	0.175319	0.000119
		exonic	CHGB	chr13	46349899	G	A	p.G175G	synonymous		20.9682	0.192047	0.000501
		exonic	SLC22A16	chr9	26863584	A	C	p.I173L	non-synonymous		20.952	0.178023	0.001727
		exonic	KIAA0556	chr25	25345293	G	A	p.T979T	synonymous		20.9467	0.173148	0.001036
		exonic	PHC3	chr1	95375699	T	C	p.A12A	synonymous		20.9377	0.177502	0.0003
		intergenic	CDC5L(dist=212757),SUPT3H(dist=111886)	chr23	17703172	G	C				20.9222	0.288288	0.003069
		exonic	LDLRAD2	chr2	130162717	T	C	p.V172V	synonymous		20.8861	0.196997	0.000101
		exonic	CDCA2	chr8	71035946	C	T	p.L721L	synonymous		20.8382	0.171875	0.000295
		intergenic	CCT6B(dist=302649),TMEM132E(dist=10594)	chr19	14792628	C	G				20.8214	0.172446	0.000357
		exonic	CEP250	chr13	62808059	G	T	p.A1472S	non-synonymous	nonpolar > polar	20.774	0.18043	0.001727
		exonic	DUSP10	chr16	22963537	G	A	p.N123N	synonymous		20.7708	0.187456	8.81e-05
		intronic	HMGCS2	chr3	21505183	A	C				20.7507	0.19099	0.000746
		exonic	TMPRSS9	chr7	17621895	G	A	p.D292D	synonymous		20.7106	0.269519	0.003994
		exonic	CHGB	chr13	46349712	C	T	p.T113I	non-synonymous	polar > nonpolar	20.6797	0.206264	0.002005
		exonic	SCN1B	chr18	44526030	C	T	p.A205A	synonymous		20.578	0.193548	0.00073			√
		exonic	BRD2	chr23	6977111	G	A	p.P207P	synonymous		20.5469	0.208906	1.75e-05
		intronic	DUOX1	chr10	61441000	C	T				20.5238	0.22824	7.69e-05
		exonic	ZNF831	chr13	55128248	T	C	p.H1154R	non-synonymous		20.5205	0.194356	0.00031
		UTR3	SUPT6H	chr19	19471589	A	G				20.5065	0.253065	0.000631
		exonic	EXPH5	chr15	16482954	C	A	p.N1810K	non-synonymous	polar > Basic polar	20.4749	0.191634	0.001248
		intergenic	ZNF462(dist=67845),RAD23B(dist=215294)	chr8	94879310	T	C				20.431	0.222618	0.00046
		exonic	LCMT2	chr21	52067492	G	A	p.L218F	non-synonymous		20.4041	0.226561	0.00173
		intronic	NFKBID	chr18	45370910	A	G				20.4006	0.175012	0.001308
		exonic	CASS4	chr13	57420445	T	C	p.Q519R	non-synonymous	polar > Basic polar	20.361	0.177841	0.000746
		intronic	RPS6KA2	chr9	87724944	T	C				20.3223	0.219509	0.000829	√	√
		intergenic	NONE(dist=NONE),DDX43(dist=40637)	chr14	180700	C	A				20.2848	0.278522	0.001559
		exonic	AVPR1B	chr16	3233714	C	T	p.L210L	synonymous		20.2404	0.181519	0.000928
		exonic	FAM83C	chr13	62624122	T	C	p.S621G	non-synonymous	polar > nonpolar	19.9907	0.210555	0.000718
		exonic	ARG2	chr10	75569792	A	G	p.A100A	synonymous		19.8705	0.174131	0.000638	√		√	[1-3]
		UTR3	GGT7	chr13	62182315	T	C				19.8107	0.227376	0.002729
		intergenic	ATP5SL(dist=64542),LOC102172475(dist=9670)	chr18	49490743	C	T				19.7857	0.216243	6.53e-05
		exonic	CD101	chr3	24201524	A	G	p.M264T	non-synonymous	nonpolar > polar	19.7585	0.176328	0.00073
		exonic	ZFHX3	chr18	37620993	A	G	p.P3030P	synonymous		19.7474	0.19627	0.000746
		intronic	DYSF	chr11	12763045	G	A				19.6425	0.24299	0.000472
		UTR3	TMEM120A	chr25	34190756	G	A				19.6362	0.209124	0.000119
		exonic	CACTIN	chr7	16756556	C	T	p.D616D	synonymous		19.5843	0.180157	0.000472
		exonic	CLMN	chr21	56720411	C	T	p.T511T	synonymous		19.4844	0.215283	0.001213
		exonic	PTPRJ	chr15	74123484	A	G	p.Q143R	non-synonymous	polar > basic polar	19.4017	0.178078	0.004387		√	√
		exonic	CCDC170	chr9	74745422	T	C	p.S539S	synonymous		19.3833	0.20429	0.001824
		exonic	PASK	chr3	116204110	G	A	p.T1327I	non-synonymous	polar > nonpolar	19.3567	0.186699	0.000281			√	[27]
		exonic	XKR7	chr13	59430400	G	A	p.V156I	non-synonymous		19.3474	0.173197	0.000407
		exonic	PGLYRP4	chr3	16065124	T	C	p.G133G	synonymous		19.3296	0.197461	0.003926
		exonic	EDNRA	chr17	10511253	A	G	p.Y129H	non-synonymous	polar > basic polar	19.2803	0.186712	0.00026	√	√	√	[78]
		exonic	KIAA0368	chr8	98831113	G	A	p.S1465S	synonymous		19.2758	0.269536	0.008126
		exonic	KIF13A	chr23	36857570	G	A	p.A1439A	synonymous		19.1815	0.172142	0.002294
		exonic	ZNF831	chr13	55192676	C	T	p.R863Q	non-synonymous	Basic polar > polar	19.1402	0.202531	0.006868
		exonic	ACOT6	chr10	81115326	T	C	p.Y53Y	synonymous		19.099	0.194391	0.001162
		intronic	IFNAR2	chr1	1653474	C	G				19.0604	0.174608	0.00089	√
		exonic	SIRT1	chr28	22205639	C	T	p.A516V	non-synonymous		18.9848	0.17994	0.000473	√	√	√	[127-129]
		exonic	UNC80	chr2	97106100	G	A	p.P2549P	synonymous		18.9326	0.267693	0.00391
		exonic	GALNT4	chr5	18732898	C	T	p.P66P	synonymous		18.8764	0.399372	0.005805
		exonic	TRPV5	chr4	102665934	G	A	p.I565I	synonymous		18.8271	0.212585	0.003926
		intronic	LSR	chr18	44739686	G	A				18.8002	0.21335	0.000746
		exonic	FAM179A	chr11	69728359	A	C	p.L856W	non-synonymous		18.7991	0.201233	0.001302
		intronic	CDH4	chr13	53172354	C	G				18.7402	0.191814	0.003372
		exonic	MALT1	chr24	57816060	G	A	p.P761P	synonymous		18.7078	0.19374	0.001162	√		√	[97]
		exonic	PDZK1	chr3	19841934	C	T	p.A104V	non-synonymous		18.7036	0.227968	0.002294
		intergenic	TIMM10(dist=7754),UBE2L6(dist=19019)	chr15	76394906	A	G				18.5438	0.189233	0.001436
		exonic	GLCCI1	chr4	13880149	C	T	p.S166S	synonymous		18.4646	0.219611	0.001227
		intronic	DHRS12	chr12	19095069	C	A				18.4367	0.342199	0.002729
		UTR5	ZCCHC8	chr17	52492136	C	T				18.4227	0.311482	0.012537
		intronic	ZNF516	chr24	2602952	G	A				18.4118	0.181304	0.005828
		exonic	SIGLEC1	chr13	49790073	A	G	p.R1524H	non-synonymous		18.3794	0.192411	0.001305			√	[36, 37]
		intergenic	TRNAE-CUC(dist=7436),LOC102191329(dist=7665)	chr7	38889897	G	A				18.3595	0.194776	0.004842
		exonic	ZNF574	chr18	49838934	C	T	p.P196P	synonymous		18.2763	0.214427	0.001187
		exonic	OLFML2B	chr3	7048159	C	T	p.A356A	synonymous		18.2711	0.219395	0.002294
		exonic	NLRP7	chr18	58603413	C	A	p.T159N	non-synonymous		18.2586	0.182087	0.000307
		exonic	TECPR2	chr21	64151753	C	T	p.R1105R	synonymous		18.2353	0.183013	0.003372
		exonic	DAG1	chr22	50382019	T	C	p.T329T	synonymous		18.2257	0.198411	0.005256			√	[56, 96]
		upstream	CLIP1	chr17	52512143	G	A				18.2083	0.193911	0.006169
		exonic	MGA	chr10	33458791	G	A	p.G154G	synonymous		18.1999	0.221632	0.001524
		exonic	AHNAK2	chr21	66334359	C	T	p.G4119E	non-synonymous	nonpolar > acidic polar	18.1857	0.233233	0.005729
		intronic	LSR	chr18	44739515	T	G				18.1394	0.280607	0.001559
		exonic	EXPH5	chr15	16482995	C	T	p.T1797A	non-synonymous	polar > nonpolar	18.1373	0.183021	0.002884
		upstream	MTUS2	chr12	29036820	C	T				18.0587	0.209232	0.003994			√	[98]
		intronic	JAKMIP1	chr6	100232365	A	G				18.0546	0.203007	0.002331
		intronic	EPHA10	chr3	104410275	T	C				18.0211	0.19959	0.002339
		exonic	CEP250	chr13	62808561	A	G	p.N1589S	non-synonymous		18.0192	0.182333	0.002294
		exonic	TTC13	chr28	1909359	A	G	p.L301L	synonymous		17.9791	0.186858	0.000234
		intronic	SRPK2	chr4	43923111	T	C				17.9635	0.22511	0.002076		√
		exonic	NPC1L1	chr4	74425799	C	A	p.S232R	non-synonymous	polar > basic polar	17.9586	0.239808	0.000142			√	[102]
		intergenic	SI(dist=1415713),TRNAC-GCA(dist=710353)	chr1	101961672	A	G				17.9297	0.189714	0.008586
		exonic	AKAP6	chr21	40736805	G	T	p.V1432V	synonymous		17.8848	0.175522	0.003372	√		√	[57-59]
		exonic	PTGDR2	chr29	35982049	G	A	p.T35M	non-synonymous	polar > nonpolar	17.8525	0.202135	0.005691				[116, 117]
		intronic	CCDC135	chr18	25107307	C	T				17.7874	0.177895	0.001527
		exonic	CEP250	chr13	62809030	G	C	p.M1725I	non-synonymous		17.7358	0.217462	0.005037
		intergenic	USP40(dist=50413),LOC102172029(dist=4673)	chr3	109546981	A	C				17.718	0.18924	0.001139
		exonic	NDNF	chr6	3789573	C	T	p.V197V	synonymous		17.6522	0.233144	0.000404
		exonic	FAM83C	chr13	62625020	A	G	p.D321D	synonymous		17.6481	0.203923	0.003994
		exonic	TTC13	chr28	1909429	C	T	p.P277P	synonymous		17.6133	0.172865	0.000407
		intergenic	GADD45G(dist=17778),SEMA4D(dist=167776)	chr8	86608057	T	C				17.5097	0.191133	0.0003	√
		intergenic	HFM1(dist=135381),ZNF644(dist=23340)	chr3	49783105	T	A				17.4252	0.177041	0.005764
		exonic	SQRDL	chr10	60993148	C	T	p.D396T	non-synonymous	acidic polar > polar	17.3472	0.321579	0.000764
		intronic	KIAA0368	chr8	98831209	C	T				17.2719	0.189372	0.000764
		exonic	ZSWIM5	chr3	97419658	G	A	p.R208R	synonymous		17.2692	0.194967	0.004387
		intergenic	TMEM182(dist=1221996),MRPS9(dist=382636)	chr11	8589609	C	A				17.1651	0.201669	0.00026
		intronic	SEMA4F	chr11	9803568	G	A				17.1061	0.171262	0.0003
		exonic	PPCS	chr3	99905305	T	G	p.R71R	synonymous		17.0683	0.229496	0.005691
		intergenic	MYOCD(dist=12276),ARHGAP44(dist=22355)	chr19	30410606	T	C				17.0407	0.174936	0.00347	√	√	√	[99-101]
		intronic	SH3BP4	chr3	110816519	A	G				16.98	0.172935	0.00347
		exonic	MYO15A	chr19	33644731	G	A	p.T564S	non-synonymous		16.9594	0.230005	0.001863
		intronic	ATP5A1	chr24	45889424	A	G				16.9561	0.187237	0.005037
		intronic	HAO1	chr13	48968419	G	A				16.9132	0.177719	0.001527
		exonic	FZD10	chr17	46497710	C	A	p.T184T	synonymous		16.8776	0.25103	0.001978		√	√	[8]
		exonic	NES	chr3	13211887	T	C	p.D1231D	synonymous		16.8503	0.193351	0.005691			√	[18-20]
		exonic	NES	chr3	13213623	G	T	p.R907L	non-synonymous	basic polar > nonpolar	16.8448	0.174684	0.005691			√	[18-20]
		intronic	LDLR	chr7	12048598	C	T				16.8178	0.18659	0.001062
		exonic	DSPP	chr6	99609368	A	C	p.I110L	non-synonymous		16.7905	0.193891	0.0037		√
		exonic	ZDBF2	chr2	93890617	A	G	p.N1342D	non-synonymous	polar > acidic polar	16.7075	0.260601	0.005037
		intergenic	KRT24(dist=11210),KRT25(dist=26165)	chr19	40092823	T	C				16.6851	0.18068	0.001017
		exonic	FAM83C	chr13	62624207	C	T	p.K529K	synonymous		16.6777	0.194528	0.002672
		intronic	MALL	chr11	1930399	G	A				16.6354	0.179421	0.000647
		intronic	PDS5A	chr6	57139690	C	A				16.6187	0.226747	0.000234
		intergenic	NARS2(dist=114358),GAB2(dist=27044)	chr29	16872372	T	C				16.6148	0.183089	0.002339
		exonic	PTPRS	chr7	15454535	G	A	p.S416S	synonymous		16.5707	0.222135	0.003436
		intronic	VASH1	chr10	84130590	G	T				16.3259	0.21691	0.006169
		exonic	CLCA4	chr3	54137042	A	G	p.N744N	synonymous		16.2625	0.179336	0.005247
		exonic	ZNF507	chr18	42051873	T	C	p.D537D	synonymous		16.2215	0.176336	0.00438
		intronic	STRADA	chr19	47103568	C	T				16.1698	0.182276	0.002672
		intergenic	TMEM251	chr21	54763727	C	T				16.1568	0.176279	0.004002
		exonic	BTBD7	chr21	54813410	C	T	p.P1009P	synonymous		16.1348	0.177759	0.001954
		exonic	TTC13	chr28	1909375	A	G	p.Y295Y	synonymous		15.9861	0.191473	0.002294
		exonic	SLC4A2	chr4	109654755	T	C	p.A5238A	synonymous		15.6797	0.181735	0.002729
		intronic	ART3	chr6	88073647	G	A				15.6749	0.204413	0.005729
		exonic	ACSM5	chr25	18076078	T	C	p.P76P	synonymous		15.6198	0.225995	0.00391
		intronic	CACNA1E	chr16	60261526	G	T				15.5735	0.208476	0.003994		√
		intronic	ATXN7L1	chr4	44363098	G	A				15.5674	0.173864	0.006868
		exonic	HJURP	chr3	109777108	G	A	p.R390Q	non-synonymous	Basic polar > polar	15.4721	0.210822	0.005805
		exonic	ZKSCAN1	chr25	36166844	C	T	p.K78K	synonymous		15.463	0.174635	0.000995
		intergenic	FAM92A1(dist=153990),LOC102171724(dist=357276)	chr14	81046119	C	T				15.4421	0.185138	0.001213
		exonic	CDCA2	chr8	71036283	A	G	p.R834G	non-synonymous	Basic polar > nonpolar	15.4404	0.18151	0.007436
		exonic	SPATA20	chr19	35323557	C	T	p.A388A	synonymous		15.3761	0.174747	0.0037
		exonic	SLFN12L	chr19	14211983	C	T	p.G389G	synonymous		15.3482	0.17662	0.005749
		exonic	ADAMTS12	chr20	39905891	T	C	p.S1272S	synonymous		15.3405	0.215361	0.003069			√	[52, 53]
		exonic	LYAR	chr6	101912392	G	C	p.E235D	non-synonymous		15.2459	0.198009	0.000857
		exonic	RHOA	chr22	50507400	C	G	p.V24V	synonymous		15.1265	0.190856	0.005498			√	[133, 134]
		intronic	YEATS2	chr1	81733016	A	T				15.0369	0.180533	0.006215
		intronic	VWF	chr5	95428432	A	G				15.0094	0.174992	0.000111	√		√	[135-137]
		exonic	NAGPA	chr25	4160667	T	G	p.L378R	non-synonymous	nonpolar > Basic polar	14.9719	0.179422	0.005271
		exonic	FAM198A	chr22	14814295	C	A	p.P186Q	non-synonymous	nonpolar > polar	14.9539	0.174578	0.00641
		intergenic	KLK14(dist=35909),LOC102181422(dist=25030)	chr18	55527788	G	C				14.898	0.182689	0.001025
		intergenic	FBXO11(dist=160114),FOXN2(dist=360770)	chr11	29813233	G	A				14.8979	0.206654	0.001025
		intergenic	SMUG1(dist=25440),HOXC4(dist=89118)	chr5	25154949	C	G				14.8801	0.199504	0.000144
		intergenic	RAPGEF3(dist=1223),ENDOU(dist=10652)	chr5	31356890	C	T				14.8257	0.233959	0.007382	√	√	√	[123, 124]
		exonic	ARHGAP32	chr29	31192314	A	G	p.V1280A	non-synonymous		14.7835	0.180158	0.000746
		exonic	XYLT2	chr19	35467699	C	T	p.V786V	synonymous		14.7793	0.18524	0.006215
		exonic	CCDC25	chr8	10770618	C	T	p.A215A	synonymous		14.7307	0.187935	0.002076
		UTR3	URB2	chr28	755203	G	A				14.6974	0.181958	0.008518
		exonic	TNN	chr16	53928683	C	T	p.H1196H	synonymous		14.655	0.196323	0.008518	√
		exonic	RYR1	chr18	47197112	G	T	p.G4207V	non-synonymous		14.6204	0.175229	0.001811	√	√	√	[31-33]
		exonic	JPH1	chr14	48063198	T	C	p.G385G	synonymous		14.5946		0.006589
		exonic	NLRP2	chr18	58537542	G	C	p.L268V	non-synonymous		14.5175	0.173469	0.007382
		intronic	PLCB4	chr13	1902117	G	A				14.4781	0.190873	0.008695
		intronic	SH2B2	chr25	34641760	G	A				14.4579	0.207612	0.00391
		intronic	SEMA4D	chr8	86805884	T	C				14.4291	0.205149	0.001187	√		√	[125, 126]
		intergenic	KIAA1147	chr4	102043581	A	G				14.3018	0.178168	0.00391
		exonic	LCTL	chr10	13147944	A	G	p.F41F	synonymous		14.2265	0.306779	0.007382
		exonic	PRRC2B	chr11	100004865	G	A	p.R985H	non-synonymous		14.1526	0.193894	0.005729
		intergenic	TRNAC-GCA(dist=209849), GALR1(dist=502064)	chr24	1702647	C	T				14.0601	0.179911	0.005729
		intronic	LAMA3	chr24	32843058	A	G				14.0011	0.19655	0.007382
		intergenic	KLK14(dist=36091),LOC102181422(dist=24848)	chr18	55527970	A	C				13.9547	0.271334	0.00641
		exonic	KRT16	chr19	40966819	T	C	p.K265E	non-synonymous	Basic polar > acidic polar	13.9372	0.178478	0.006868
		exonic	ZNF646	chr25	27229356	C	T	p.A1679A	synonymous		13.7188	0.246251	0.001187
		exonic	COMP	chr7	4004446	G	A	p.G326G	synonymous		13.6053	0.189679	0.00073			√	[54, 55]
		exonic	CCNT1	chr5	30012223	A	G	p.T317A	non-synonymous	polar > nonpolar	13.5268	0.183509	5.91e-05
Reference:
1	Durante W, Johnson FK, Johnson RA: Arginase: a critical regulator of nitric oxide synthesis and vascular function. Clinical and experimental pharmacology & physiology 2007, 34(9):906-911.
2	Krause BJ, Prieto CP, Munoz-Urrutia E, San Martin S, Sobrevia L, Casanello P: Role of arginase-2 and eNOS in the differential vascular reactivity and hypoxia-induced endothelial response in umbilical arteries and veins. Placenta 2012, 33(5):360-366.
3	Prieto CP, Krause BJ, Quezada C, San Martin R, Sobrevia L, Casanello P: Hypoxia-reduced nitric oxide synthase activity is partially explained by higher arginase-2 activity and cellular redistribution in human umbilical vein endothelium. Placenta 2011, 32(12):932-940.
4	Newman JH, Holt TN, Cogan JD, Womack B, Phillips JA, 3rd, Li C, Kendall Z, Stenmark KR, Thomas MG, Brown RD et al: Increased prevalence of EPAS1 variant in cattle with high-altitude pulmonary hypertension. Nature communications 2015, 6:6863.
5	Scortegagna M, Morris MA, Oktay Y, Bennett M, Garcia JA: The HIF family member EPAS1/HIF-2alpha is required for normal hematopoiesis in mice. Blood 2003, 102(5):1634-1640.
6	Peng J, Zhang L, Drysdale L, Fong GH: The transcription factor EPAS-1/hypoxia-inducible factor 2alpha plays an important role in vascular remodeling. Proceedings of the National Academy of Sciences of the United States of America 2000, 97(15):8386-8391.
7	Li S, Zhou D, Lu MM, Morrisey EE: Advanced cardiac morphogenesis does not require heart tube fusion. Science 2004, 305(5690):1619-1622.
8	Wang Z, Shu W, Lu MM, Morrisey EE: Wnt7b activates canonical signaling in epithelial and vascular smooth muscle cells through interactions with Fzd1, Fzd10, and LRP5. Mol Cell Biol 2005, 25(12):5022-5030.
9	Asaf R, Blum S, Roguin A, Kalet-Litman S, Kheir J, Frisch A, Miller-Lotan R, Levy AP: Haptoglobin genotype is a determinant of survival and cardiac remodeling after myocardial infarction in diabetic mice. Cardiovasc Diabetol 2009, 8:29.
10	Densem CG, Wassel J, Cooper A, Yonan N, Brooks NH, Keevil B: Haptoglobin phenotype correlates with development of cardiac transplant vasculopathy. The Journal of heart and lung transplantation : the official publication of the International Society for Heart Transplantation 2004, 23(1):43-49.
11	Shor M, Boaz M, Gavish D, Wainshtein J, Matas Z, Shargorodsky M: Relation of haptoglobin phenotype to early vascular changes in patients with diabetes mellitus. Am J Cardiol 2007, 100(12):1767-1770.
12	Li J, Swope D, Raess N, Cheng L, Muller EJ, Radice GL: Cardiac tissue-restricted deletion of plakoglobin results in progressive cardiomyopathy and activation of {beta}-catenin signaling. Mol Cell Biol 2011, 31(6):1134-1144.
13	McKoy G, Protonotarios N, Crosby A, Tsatsopoulou A, Anastasakis A, Coonar A, Norman M, Baboonian C, Jeffery S, McKenna WJ: Identification of a deletion in plakoglobin in arrhythmogenic right ventricular cardiomyopathy with palmoplantar keratoderma and woolly hair (Naxos disease). Lancet 2000, 355(9221):2119-2124.
14	Protonotarios N, Tsatsopoulou A, Anastasakis A, Sevdalis E, McKoy G, Stratos K, Gatzoulis K, Tentolouris K, Spiliopoulou C, Panagiotakos D et al: Genotype-phenotype assessment in autosomal recessive arrhythmogenic right ventricular cardiomyopathy (Naxos disease) caused by a deletion in plakoglobin. J Am Coll Cardiol 2001, 38(5):1477-1484.
15	Tshori S, Gilon D, Beeri R, Nechushtan H, Kaluzhny D, Pikarsky E, Razin E: Transcription factor MITF regulates cardiac growth and hypertrophy. J Clin Invest 2006, 116(10):2673-2681.
16	Leinonen J, Rachmin I, Emanuelov AK, Nehushtan H, Lotan C, Gilon D, Razin E, Tshori S, Beeri R: A Role for Microphthalmia Transcription Factor (Mitf) in Cardiac Progenitor Cell Proliferation and Differentiation. J Am Coll Cardiol 2012, 59(13):E911-E911.
17	Kohli S, Ahuja S, Rani V: Transcription factors in heart: promising therapeutic targets in cardiac hypertrophy. Current cardiology reviews 2011, 7(4):262-271.
18	Geirsson RT: Statement of retraction. Nestin expression during differentiation of fetal endothelial progenitor cells and hypoxic culture of human umbilical vein endothelial cells. Acta Obstet Gynecol Scand 2009, 88(4):495.
19	Kachinsky AM, Dominov JA, Miller JB: Intermediate filaments in cardiac myogenesis: nestin in the developing mouse heart. J Histochem Cytochem 1995, 43(8):843-847.
20	Klein T, Ling ZD, Heimberg H, Madsen OD, Heller RS, Serup P: Nestin is expressed in vascular endothelial cells in the adult human pancreas. J Histochem Cytochem 2003, 51(6):697-706.
21	Cordeiro NJ, Gardner KR, Huson SM, Stewart H, Elston JS, Howard EL, Tullus KO, Pike MG: Renal vascular disease in neurofibromatosis type 2: association or coincidence? Dev Med Child Neurol 2006, 48(1):58-59.
22	Takeshima Y, Amatya VJ, Nakayori F, Nakano T, Sugiyama K, Inai K: Meningioangiomatosis occurring in a young male without neurofibromatosis - With special reference to its histogenesis and loss of heterozygosity in the NF2 gene region. Am J Surg Pathol 2002, 26(1):125-129.
23	Hornigold RE, Golding JF, Ferner RE, Ferner RE: Neurofibromatosis 2: a novel risk factor for hypertension? American journal of medical genetics Part A 2011, 155A(7):1721-1722.
24	Arimura T, Matsumoto Y, Okazaki O, Hayashi T, Takahashi M, Inagaki N, Hinohara K, Ashizawa N, Yano K, Kimura A: Structural analysis of obscurin gene in hypertrophic cardiomyopathy. Biochem Biophys Res Commun 2007, 362(2):281-287.
25	Borisov AB, Kontrogianni-Konstantopoulos A, Bloch RJ, Westfall MV, Russell MW: Dynamics of obscurin localization during differentiation and remodeling of cardiac myocytes: obscurin as an integrator of myofibrillar structure. J Histochem Cytochem 2004, 52(9):1117-1127.
26	Borisov AB, Sutter SB, Kontrogianni-Konstantopoulos A, Bloch RJ, Westfall MV, Russell MW: Essential role of obscurin in cardiac myofibrillogenesis and hypertrophic response: evidence from small interfering RNA-mediated gene silencing. Histochem Cell Biol 2006, 125(3):227-238.
27	Semplici F, Vaxillaire M, Fogarty S, Semache M, Bonnefond A, Fontes G, Philippe J, Meur G, Diraison F, Sessions RB et al: Human mutation within Per-Arnt-Sim (PAS) domain-containing protein kinase (PASK) causes basal insulin hypersecretion. J Biol Chem 2011, 286(51):44005-44014.
28	Gao MH, Miyanohara A, Feramisco JR, Tang T: Activation of PH-domain leucine-rich protein phosphatase 2 (PHLPP2) by agonist stimulation in cardiac myocytes expressing adenylyl cyclase type 6. Biochem Biophys Res Commun 2009, 384(2):193-198.
29	Wu XL, Yang DY, Tan DJ, Yao HC, Chai W, Peng L: Inhibitory effect of atorvastatin on the cell growth of cardiac myxomas via the PTEN and PHLPP2 phosphatase signaling pathway. Oncol Rep 2013, 30(2):757-762.
30	Calamaras TD, Lee C, Lan F, Ido Y, Siwik DA, Colucci WS: The lipid peroxidation product 4-hydroxy-trans-2-nonenal causes protein synthesis in cardiac myocytes via activated mTORC1-p70S6K-RPS6 signaling. Free radical biology & medicine 2015, 82:137-146.
31	Li XQ, Zheng YM, Rathore R, Ma J, Takeshima H, Wang YX: Genetic evidence for functional role of ryanodine receptor 1 in pulmonary artery smooth muscle cells. Pflugers Archiv : European journal of physiology 2009, 457(4):771-783.
32	Coussin F, Macrez N, Morel JL, Mironneau J: Requirement of ryanodine receptor subtypes 1 and 2 for Ca(2+)-induced Ca(2+) release in vascular myocytes. J Biol Chem 2000, 275(13):9596-9603.
33	Du W, Frazier M, McMahon TJ, Eu JP: Redox activation of intracellular calcium release channels (ryanodine receptors) in the sustained phase of hypoxia-induced pulmonary vasoconstriction. Chest 2005, 128(6 Suppl):556S-558S.
34	Mishra S, Undrovinas NA, Maltsev VA, Reznikov V, Sabbah HN, Undrovinas A: Post-transcriptional silencing of SCN1B and SCN2B genes modulates late sodium current in cardiac myocytes from normal dogs and dogs with chronic heart failure. American journal of physiology Heart and circulatory physiology 2011, 301(4):H1596-1605.
35	Lin X, O'Malley H, Chen C, Auerbach D, Foster M, Shekhar A, Zhang M, Coetzee W, Jalife J, Fishman GI et al: Scn1b deletion leads to increased tetrodotoxin-sensitive sodium current, altered intracellular calcium homeostasis and arrhythmias in murine hearts. The Journal of physiology 2015, 593(6):1389-1407.
36	Xiong YS, Zhou YH, Rong GH, Wu WL, Liang Y, Yang ZX, Geng HL, Zhong RQ: Siglec-1 on monocytes is a potential risk marker for monitoring disease severity in coronary artery disease. Clin Biochem 2009, 42(10-11):1057-1063.
37	Karasawa K, Asano K, Moriyama S, Ushiki M, Monya M, Iida M, Kuboki E, Yagita H, Uchida K, Nitta K et al: Vascular-Resident CD169-Positive Monocytes and Macrophages Control Neutrophil Accumulation in the Kidney with Ischemia-Reperfusion Injury. J Am Soc Nephrol 2015, 26(4):896-906.
38	Aharinejad S, Andrukhova O, Gmeiner M, Thomas A, Aliabadi A, Zuckermann A, Krenn K, Grimm M: Donor serum SMARCAL1 concentrations predict primary graft dysfunction in cardiac transplantation. Circulation 2009, 120(11 Suppl):S198-205.
39	Hao W, Chou CL, Xu W, Israel D, Hutchinson A, Ji RY, Regan JW: The TCF-4 signaling pathway negatively regulates HIF-1a transcriptional activity in response to hypoxia. Faseb J 2008, 22.
40	Wang N, Cai B, Lu Y, Ye B, Li X, Li F, Xu H: β-Catenin Interacts with both FoxO1 and TCF-4 to Suppress NaV1. 5 Expression after Myocardial Infarction. Circulation 2014, 130(Suppl 2):A17018-A17018.
41	Puri MC, Partanen J, Rossant J, Bernstein A: Interaction of the TEK and TIE receptor tyrosine kinases during cardiovascular development. Development 1999, 126(20):4569-4580.
42	Lewis CE, De Palma M, Naldini L: Tie2-expressing monocytes and tumor angiogenesis: regulation by hypoxia and angiopoietin-2. Cancer research 2007, 67(18):8429-8432.
43	Peters KG, Kontos CD, Lin PC, Wong AL, Rao P, Huang L, Dewhirst MW, Sankar S: Functional significance of Tie2 signaling in the adult vasculature. Recent progress in hormone research 2004, 59:51-71.
44	Tsai YP, Chen HF, Chen SY, Cheng WC, Wang HW, Shen ZJ, Song C, Teng SC, He C, Wu KJ: TET1 regulates hypoxia-induced epithelial-mesenchymal transition by acting as a co-activator. Genome Biology 2014, 15(12):513.
45	Mariani CJ, Vasanthakumar A, Madzo J, Yesilkanal A, Bhagat T, Yu Y, Bhattacharyya S, Wenger RH, Cohn SL, Nanduri J et al: TET1-mediated hydroxymethylation facilitates hypoxic gene induction in neuroblastoma. Cell Rep 2014, 7(5):1343-1352.
46	Makino A, Suarez J, Wang H, Belke DD, Scott BT, Dillmann WH: Thyroid hormone receptor-beta is associated with coronary angiogenesis during pathological cardiac hypertrophy. Endocrinology 2009, 150(4):2008-2015.
47	Trost SU, Swanson E, Gloss B, Wang-Iverson DB, Zhang H, Volodarsky T, Grover GJ, Baxter JD, Chiellini G, Scanlan TS et al: The thyroid hormone receptor-beta-selective agonist GC-1 differentially affects plasma lipids and cardiac activity. Endocrinology 2000, 141(9):3057-3064.
48	Grover GJ, Mellstrom K, Ye L, Malm J, Li YL, Bladh LG, Sleph PG, Smith MA, George R, Vennstrom B et al: Selective thyroid hormone receptor-beta activation: a strategy for reduction of weight, cholesterol, and lipoprotein (a) with reduced cardiovascular liability. Proceedings of the National Academy of Sciences of the United States of America 2003, 100(17):10067-10072.
49	Kimura H, Miyashita H, Suzuki Y, Kobayashi M, Watanabe K, Sonoda H, Ohta H, Fujiwara T, Shimosegawa T, Sato Y: Distinctive localization and opposed roles of vasohibin-1 and vasohibin-2 in the regulation of angiogenesis. Blood 2009, 113(19):4810-4818.
50	Sato H, Abe T, Wakusawa R, Asai N, Kunikata H, Ohta H, Sonoda H, Sato Y, Nishida K: Vitreous levels of vasohibin-1 and vascular endothelial growth factor in patients with proliferative diabetic retinopathy. Diabetologia 2009, 52(2):359-361.
51	Saito D, Maeshima Y, Nasu T, Yamasaki H, Tanabe K, Sugiyama H, Sonoda H, Sato Y, Makino H: Amelioration of renal alterations in obese type 2 diabetic mice by vasohibin-1, a negative feedback regulator of angiogenesis. American journal of physiology Renal physiology 2011, 300(4):F873-886.
52	Dong K, Yao N, Pu Y, He X, Zhao Q, Luan Y, Guan W, Rao S, Ma Y: Genomic scan reveals loci under altitude adaptation in Tibetan and Dahe pigs. Plos One 2014, 9(10):e110520.
53	Ai H, Huang L, Ren J: Genetic diversity, linkage disequilibrium and selection signatures in chinese and Western pigs revealed by genome-wide SNP markers. Plos One 2013, 8(2):e56001.
54	Du Y, Wang Y, Wang L, Liu B, et al. (2011). Cartilage oligomeric matrix protein inhibits vascular smooth muscle calcification by interacting with bone morphogenetic protein-2. Circ Res. 108: 917-28.
55	Riessen R, Fenchel M, Chen H, Axel DI, et al. (2001). Cartilage oligomeric matrix protein (thrombospondin-5) is expressed by human vascular smooth muscle cells. Arteriosclerosis Thrombosis and Vascular Biology. 21: 47-54.
56	Brancaccio A (2013). Increased levels of expression of dystroglycan may protect the heart. Neuromuscular Disorders. 23: 867-870.
57	Pare GC, Bauman AL, McHenry M, Michel JJ, Dodge-Kafka KL, Kapiloff MS: The mAKAP complex participates in the induction of cardiac myocyte hypertrophy by adrenergic receptor signaling. J Cell Sci 2005, 118(Pt 23):5637-5646.
58	Pare GC, Easlick JL, Mislow JM, McNally EM, Kapiloff MS: Nesprin-1alpha contributes to the targeting of mAKAP to the cardiac myocyte nuclear envelope. Exp Cell Res 2005, 303(2):388-399.
59	Passariello CL, Li J, Dodge-Kafka K, Kapiloff MS: mAKAP-A Master Scaffold for Cardiac Remodeling. J Cardiovasc Pharmacol 2015, 65(3):218-225.
60	Zheng Y, Vertuani S, Nystrom S, Audebert S, Meijer I, Tegnebratt T, Borg JP, Uhlen P, Majumdar A, Holmgren L: Angiomotin-like protein 1 controls endothelial polarity and junction stability during sprouting angiogenesis. Circ Res 2009, 105(3):260-270.
61	Gagne V, Moreau J, Plourde M, Lapointe M, Lord M, Gagnon E, Fernandes MJ: Human angiomotin-like 1 associates with an angiomotin protein complex through its coiled-coil domain and induces the remodeling of the actin cytoskeleton. Cell Motil Cytoskeleton 2009, 66(9):754-768.
62	Mishra S, Chander V, Banerjee P, Oh JG, Lifirsu E, Park WJ, Kim do H, Bandyopadhyay A: Interaction of annexin A6 with alpha actinin in cardiomyocytes. Bmc Cell Biol 2011, 12:7.
63	Banerjee P, Bandyopadhyay A: Annexin A6 at Cardiomyocyte Sarcomere: Linking Localization to Occupation. Perspectives in Cytology and Genetics 2011, 15:139-150.
64	Huang YC, Lin JM, Lin HJ, Chen CC, Chen SY, Tsai CH, Tsai FJ: Genome-wide association study of diabetic retinopathy in a Taiwanese population. Ophthalmology 2011, 118(4):642-648.
65	Sharma M, Singh SB, Sarkar S: Genome wide expression analysis suggests perturbation of vascular homeostasis during high altitude pulmonary edema. Plos One 2014, 9(1):e85902.
66	Guilluy C, Bregeon J, Toumaniantz G, Rolli-Derkinderen M, Retailleau K, Loufrani L, Henrion D, Scalbert E, Bril A, Torres RM et al: The Rho exchange factor Arhgef1 mediates the effects of angiotensin II on vascular tone and blood pressure. Nat Med 2010, 16(2):183-190.
67	Guiluy C, Bregeon J, Toumaniantz G, Rolli-Derkinderen M, Retailleau K, Loufrani L, Henrion D, Scalbert E, Bril A, Torres RM et al: The Rho Exchange Factor Arhgef1 in Vascular Smooth Muscle Cells is Essential for Angiotensin II-induced Hypertension. Circulation 2009, 120(18):S1044-S1044.
68	Contu R, Condorelli G: ATP6V0A1 polymorphism and microRNA-637: A pathogenetic role for microRNAs in essential hypertension at last? Circulation Cardiovascular genetics 2011, 4(4):337-338.
69	Wei Z, Biswas N, Wang L, Courel M, Zhang K, Soler-Jover A, Taupenot L, O'Connor DT: A common genetic variant in the 3'-UTR of vacuolar H+-ATPase ATP6V0A1 creates a micro-RNA motif to alter chromogranin A processing and hypertension risk. Circulation Cardiovascular genetics 2011, 4(4):381-389.
70	Joiner ML, Koval OM, Li J, He BJ, Allamargot C, Gao Z, Luczak ED, Hall DD, Fink BD, Chen B et al: CaMKII determines mitochondrial stress responses in heart. Nature 2012, 491(7423):269-273.
71	Larsen CP, Elwood ET, Alexander DZ, Ritchie SC, Hendrix R, Tucker-Burden C, Cho HR, Aruffo A, Hollenbaugh D, Linsley PS et al: Pillars article: long-term acceptance of skin and cardiac allografts after blocking CD40 and CD28 pathways. Nature. 1996. 381: 434-438. 1996. J Immunol 2011, 186(5):2693-2697.
72	Maier S, Tertilt C, Chambron N, Gerauer K, Huser N, Heidecke CD, Pfeffer K: Inhibition of natural killer cells results in acceptance of cardiac allografts in CD28-/- mice. Nat Med 2001, 7(5):557-562.
73	Zhang L, Fan H, Lu R, Xin Y, Zhen X, Liu Z: CMYA5: a new potential substrate of Kcna3 in human heart. Acta Biochim Biophys Sin (Shanghai) 2013, 45(3):236-238.
74	Nakagami H, Kikuchi Y, Katsuya T, Morishita R, Akasaka H, Saitoh S, Rakugi H, Kaneda Y, Shimamoto K, Ogihara T: Gene polymorphism of myospryn (cardiomyopathy-associated 5) is associated with left ventricular wall thickness in patients with hypertension. Hypertens Res 2007, 30(12):1239-1246.
75	Awad MM, Dalal D, Cho E, Amat-Alarcon N, James C, Tichnell C, Tucker A, Russell SD, Bluemke DA, Dietz HC et al: DSG2 mutations contribute to arrhythmogenic right ventricular dysplasia/cardiomyopathy. Am J Hum Genet 2006, 79(1):136-142.
76	Pilichou K, Nava A, Basso C, Beffagna G, Bauce B, Lorenzon A, Frigo G, Vettori A, Valente M, Towbin J et al: Mutations in desmoglein-2 gene are associated with arrhythmogenic right ventricular cardiomyopathy. Circulation 2006, 113(9):1171-1179.
77	Pilichou K, Remme CA, Basso C, Campian ME, Rizzo S, Barnett P, Scicluna BP, Bauce B, van den Hoff MJ, de Bakker JM et al: Myocyte necrosis underlies progressive myocardial dystrophy in mouse dsg2-related arrhythmogenic right ventricular cardiomyopathy. J Exp Med 2009, 206(8):1787-1802.
78	Joshi G, Pradhan S, Mittal B: Vascular gene polymorphisms (EDNRA -231 G>A and APOE HhaI) and risk for migraine. DNA Cell Biol 2011, 30(8):577-584.
79	Koch AE: Angiogenesis in rheumatoid arthritis: the role of fut 1. Arthritis Res Ther 2012, 14.
80	Moehler TM, Sauer S, Witzel M, Andrulis M, Garcia-Vallejo JJ, Grobholz R, Willhauck-Fleckenstein M, Greiner A, Goldschmidt H, Schwartz-Albiez R: Involvement of alpha 1-2-fucosyltransferase I (FUT1) and surface-expressed Lewis(y) (CD174) in first endothelial cell-cell contacts during angiogenesis. J Cell Physiol 2008, 215(1):27-36.
81	Isozaki T, Ruth JH, Amin MA, Campbell PL, Tsou PS, Ha CM, Haines GK, Edhayan G, Koch AE: Fucosyltransferase 1 mediates angiogenesis, cell adhesion and rheumatoid arthritis synovial tissue fibroblast proliferation. Arthritis Res Ther 2014, 16(1):R28.
82	Mably JD, Mohideen MA, Burns CG, Chen JN, Fishman MC: heart of glass regulates the concentric growth of the heart in zebrafish. Curr Biol 2003, 13(24):2138-2147.
83	Kleaveland B, Zheng X, Liu JJ, Blum Y, Tung JJ, Zou Z, Sweeney SM, Chen M, Guo L, Lu MM et al: Regulation of cardiovascular development and integrity by the heart of glass-cerebral cavernous malformation protein pathway. Nat Med 2009, 15(2):169-176.
84	Yoshikawa N, Shimizu N, Maruyama T, Sano M, Matsuhashi T, Fukuda K, Kataoka M, Satoh T, Ojima H, Sawai T et al: Cardiomyocyte-specific overexpression of HEXIM1 prevents right ventricular hypertrophy in hypoxia-induced pulmonary hypertension in mice. Plos One 2012, 7(12):e52522.
85	Ogba N, Doughman YQ, Chaplin LJ, Hu Y, Gargesha M, Watanabe M, Montano MM: HEXIM1 modulates vascular endothelial growth factor expression and function in breast epithelial cells and mammary gland. Oncogene 2010, 29(25):3639-3649.
86	Anderson JP, Dodou E, Heidt AB, De Val SJ, Jaehnig EJ, Greene SB, Olson EN, Black BL: HRC is a direct transcriptional target of MEF2 during cardiac, skeletal, and arterial smooth muscle development in vivo. Mol Cell Biol 2004, 24(9):3757-3768.
87	Singh VP, Rubinstein J, Arvanitis DA, Ren X, Gao X, Haghighi K, Gilbert M, Iyer VR, Kim do H, Cho C et al: Abnormal calcium cycling and cardiac arrhythmias associated with the human Ser96Ala genetic variant of histidine-rich calcium-binding protein. J Am Heart Assoc 2013, 2(5):e000460.
88	Ziegelstein RC, He C, Hu Q: Hypoxia/reoxygenation stimulates Ca2+-dependent ICAM-1 mRNA expression in human aortic endothelial cells. Biochem Biophys Res Commun 2004, 322(1):68-73.
89	Sapna S, Shivakumar K: Hypoxia and antioxidants enhance soluble ICAM-1 release from cardiac fibroblasts. Mol Cell Biochem 2007, 303(1-2):259-262.
90	Hayasaki Y, Nakajima M, Kitano Y, Iwasaki T, Shimamura T, Iwaki K: ICAM-1 expression on cardiac myocytes and aortic endothelial cells via their specific endothelin receptor subtype. Biochem Bioph Res Co 1996, 229(3):817-824.
91	Gao XP, Liu Q, Broman M, Predescu D, Frey RS, Malik AB: Inactivation of CD11b in a mouse transgenic model protects against sepsis-induced lung PMN infiltration and vascular injury. Physiol Genomics 2005, 21(2):230-242.
92	Barthel SR, Annis DS, Mosher DF, Johansson MW: Differential engagement of modules 1 and 4 of vascular cell adhesion molecule-1 (CD106) by integrins alpha4beta1 (CD49d/29) and alphaMbeta2 (CD11b/18) of eosinophils. J Biol Chem 2006, 281(43):32175-32187.
93	Bezzina CR, Verkerk AO, Busjahn A, Jeron A, Erdmann J, Koopmann TT, Bhuiyan ZA, Wilders R, Mannens MM, Tan HL et al: A common polymorphism in KCNH2 (HERG) hastens cardiac repolarization. Cardiovasc Res 2003, 59(1):27-36.
94	Paavonen KJ, Chapman H, Laitinen PJ, Fodstad H, Piippo K, Swan H, Toivonen L, Viitasalo M, Kontula K, Pasternack M: Functional characterization of the common amino acid 897 polymorphism of the cardiac potassium channel KCNH2 (HERG). Cardiovasc Res 2003, 59(3):603-611.
95	Danielsson BR, Johansson A, Danielsson C, Azarbayjani F, Blomgren B, Skold AC: Phenytoin teratogenicity: hypoxia marker and effects on embryonic heart rhythm suggest an hERG-related mechanism. Birth defects research Part A, Clinical and molecular teratology 2005, 73(3):146-153.
96	Michele DE, Kabaeva Z, Davis SL, Weiss RM, et al. (2009). Dystroglycan Matrix Receptor Function in Cardiac Myocytes Is Important for Limiting Activity-Induced Myocardial Damage. Circulation Research. 105: 984-U104.
97	McAllister-Lucas LM, Jin X, Gu S, Siu K, McDonnell S, Ruland J, Delekta PC, Van Beek M, Lucas PC: The CARMA3-Bcl10-MALT1 signalosome promotes angiotensin II-dependent vascular inflammation and atherogenesis. J Biol Chem 2010, 285(34):25880-25884.
98	Du Puy L, Beqqali A, Monshouwer-Kloots J, Haagsman HP, Roelen BA, Passier R: CAZIP, a novel protein expressed in the developing heart and nervous system. Developmental dynamics : an official publication of the American Association of Anatomists 2009, 238(11):2903-2911.
99	Jie W, Guo J, Shen Z, Wang X, Zheng S, Wang G, Ao Q: Contribution of myocardin in the hypoxia-induced phenotypic switching of rat pulmonary arterial smooth muscle cells. Exp Mol Pathol 2010, 89(3):301-306.
100	Li S, Wang DZ, Wang Z, Richardson JA, Olson EN: The serum response factor coactivator myocardin is required for vascular smooth muscle development. Proceedings of the National Academy of Sciences of the United States of America 2003, 100(16):9366-9370.
101	Small EM, Warkman AS, Wang DZ, Sutherland LB, Olson EN, Krieg PA: Myocardin is sufficient and necessary for cardiac gene expression in Xenopus. Development 2005, 132(5):987-997.
102	Polisecki E, Peter I, Simon JS, Hegele RA, Robertson M, Ford I, Shepherd J, Packard C, Jukema JW, de Craen AJ et al: Genetic variation at the NPC1L1 gene locus, plasma lipoproteins, and heart disease risk in the elderly. J Lipid Res 2010, 51(5):1201-1207.
103	Rohrbach S, Yan X, Weinberg EO, Hasan F, Bartunek J, Marchionni MA, Lorell BH: Neuregulin in cardiac hypertrophy in rats with aortic stenosis. Differential expression of erbB2 and erbB4 receptors. Circulation 1999, 100(4):407-412.
104	Zhao YY, Sawyer DR, Baliga RR, Opel DJ, Han X, Marchionni MA, Kelly RA: Neuregulins promote survival and growth of cardiac myocytes. Persistence of ErbB2 and ErbB4 expression in neonatal and adult ventricular myocytes. J Biol Chem 1998, 273(17):10261-10269.
105	Kuramochi Y, Guo X, Sawyer DB: Neuregulin activates erbB2-dependent src/FAK signaling and cytoskeletal remodeling in isolated adult rat cardiac myocytes. J Mol Cell Cardiol 2006, 41(2):228-235.
106	Straume O, Akslen LA: Increased expression of VEGF-receptors (FLT-1, KDR, NRP-1) and thrombospondin-1 is associated with glomeruloid microvascular proliferation, an aggressive angiogenic phenotype, in malignant melanoma. Angiogenesis 2003, 6(4):295-301.
107	Lee P, Goishi K, Davidson AJ, Mannix R, Zon L, Klagsbrun M: Neuropilin-1 is required for vascular development and is a mediator of VEGF-dependent angiogenesis in zebrafish. Proceedings of the National Academy of Sciences of the United States of America 2002, 99(16):10470-10475.
108	Stephenson JM, Banerjee S, Saxena NK, Cherian R, Banerjee SK: Neuropilin-1 is differentially expressed in myoepithelial cells and vascular smooth muscle cells in preneoplastic and neoplastic human breast: a possible marker for the progression of breast cancer. Int J Cancer 2002, 101(5):409-414.
109	Mango R, Clementi F, Borgiani P, Forleo GB, Federici M, Contino G, Giardina E, Garza L, Fahdi IE, Lauro R et al: Association of single nucleotide polymorphisms in the oxidised LDL receptor 1 (OLR1) gene in patients with acute myocardial infarction. J Med Genet 2003, 40(12):933-936.
110	Mango R, Biocca S, del Vecchio F, Clementi F, Sangiuolo F, Amati F, Filareto A, Grelli S, Spitalieri P, Filesi I et al: In vivo and in vitro studies support that a new splicing isoform of OLR1 gene is protective against acute myocardial infarction. Circ Res 2005, 97(2):152-158.
111	Rybalkin SD, Bornfeldt KE, Sonnenburg WK, Rybalkina IG, Kwak KS, Hanson K, Krebs EG, Beavo JA: Calmodulin-stimulated cyclic nucleotide phosphodiesterase (PDE1C) is induced in human arterial smooth muscle cells of the synthetic, proliferative phenotype. J Clin Invest 1997, 100(10):2611-2621.
112	Crosswhite P, Sun ZJ: Cold Exposure Causes Pulmonary Hypertension via Upregulation of Phosphodiesterase 1C (PDE1C). Faseb J 2011, 25.
113	Uys GM, Ramburan A, Loos B, Kinnear CJ, Korkie LJ, Mouton J, Riedemann J, Moolman-Smook JC: Myomegalin is a novel A-kinase anchoring protein involved in the phosphorylation of cardiac myosin binding protein C. Bmc Cell Biol 2011, 12:18.
114	Vandeput F, Wolda SL, Krall J, Hambleton R, Uher L, McCaw KN, Radwanski PB, Florio V, Movsesian MA: Cyclic nucleotide phosphodiesterase PDE1C1 in human cardiac myocytes. J Biol Chem 2007, 282(45):32749-32757.
115	Schuster-Gossler K, Harris B, Johnson KR, Serth J, Gossler A: Notch signalling in the paraxial mesoderm is most sensitive to reduced Pofut1 levels during early mouse development. Bmc Dev Biol 2009, 9:6.
116	Li D, Parks SB, Kushner JD, Nauman D, Burgess D, Ludwigsen S, Partain J, Nixon RR, Allen CN, Irwin RP et al: Mutations of presenilin genes in dilated cardiomyopathy and heart failure. Am J Hum Genet 2006, 79(6):1030-1039.
117	Mohuczy D, Qian KP, Phillips MI: Presenilins in the heart: presenilin-2 expression is increased by low glucose and by hypoxia in cardiac cells. Regul Peptides 2002, 110(1):1-7.
118	Takahashi T, Takahashi K, St John PL, Fleming PA, Tomemori T, Watanabe T, Abrahamson DR, Drake CJ, Shirasawa T, Daniel TO: A mutant receptor tyrosine phosphatase, CD148, causes defects in vascular development. Mol Cell Biol 2003, 23(5):1817-1831.
119	de la Fuente-Garcia MA, Nicolas JM, Freed JH, Palou E, Thomas AP, Vilella R, Vives J, Gaya A: CD148 is a membrane protein tyrosine phosphatase present in all hematopoietic lineages and is involved in signal transduction on lymphocytes. Blood 1998, 91(8):2800-2809.
120	Grazia Lampugnani M, Zanetti A, Corada M, Takahashi T, Balconi G, Breviario F, Orsenigo F, Cattelino A, Kemler R, Daniel TO et al: Contact inhibition of VEGF-induced proliferation requires vascular endothelial cadherin, beta-catenin, and the phosphatase DEP-1/CD148. J Cell Biol 2003, 161(4):793-804.
121	Wang V, Davis DA, Veeranna RP, Haque M, Yarchoan R: Characterization of the activation of protein tyrosine phosphatase, receptor-type, Z polypeptide 1 (PTPRZ1) by hypoxia inducible factor-2 alpha. Plos One 2010, 5(3):e9641.
122	Liu YT, Shang D, Akatsuka S, Ohara H, Dutta KK, Mizushima K, Naito Y, Yoshikawa T, Izumiya M, Abe K et al: Chronic oxidative stress causes amplification and overexpression of ptprz1 protein tyrosine phosphatase to activate beta-catenin pathway. Am J Pathol 2007, 171(6):1978-1988.
123	Okumura S, Bai Y, Jin M, Suzuki S, Kuwae A, Kurotani R, Ishikawa Y: Cardiac overexpression of EPAC1 in transgenic mice protects heart from lipopolysaccharide-induced cardiac dysfunction and inhibits JAK-STAT pathway. Circulation 2007, 116(16 Supplement):II_246.
124	Okumura S, Fujita T, Cai WQ, Jin MH, Namekata I, Mototani Y, Jin HL, Ohnuki Y, Tsuneoka Y, Kurotani R et al: Epac1-dependent phospholamban phosphorylation mediates the cardiac response to stresses. J Clin Invest 2014, 124(6):2785-2801.
125	Gelfand MV, Hong S, Gu C: Guidance from above: common cues direct distinct signaling outcomes in vascular and neural patterning. Trends Cell Biol 2009, 19(3):99-110.
126	Sun Q, Nawabi-Ghasimi F, Basile JR: Semaphorins in vascular development and head and neck squamous cell carcinoma-induced angiogenesis. Oral Oncol 2008, 44(6):523-531.
127	Feng AN, Zhang LH, Fan XS, Huang Q, Ye Q, Wu HY, Yang J: Expression of SIRT1 in gastric cardiac cancer and its clinicopathologic significance. Int J Surg Pathol 2011, 19(6):743-750.
128	Kawashima T, Inuzuka Y, Okuda J, Kato T, Niizuma S, Tamaki Y, Iwanaga Y, Kawamoto A, Narazaki M, Matsuda T et al: Constitutive SIRT1 overexpression impairs mitochondria and reduces cardiac function in mice. J Mol Cell Cardiol 2011, 51(6):1026-1036.
129	Chen CJ, Yu W, Fu YC, Wang X, Li JL, Wang W: Resveratrol protects cardiomyocytes from hypoxia-induced apoptosis through the SIRT1-FoxO1 pathway. Biochem Biophys Res Commun 2009, 378(3):389-393.
130	Rocnik EF, Liu P, Sato K, Walsh K, Vaziri C: The novel SPARC family member SMOC-2 potentiates angiogenic growth factor activity. J Biol Chem 2006, 281(32):22855-22864.
131	Hassanshahi M, Poschl E: Matricellular proteins: Recombinant expression of Smoc2 and Periostin in vascular cells. Life Sci J 2012, 9(4):4300-4314.
132	Johansson C, Gothe S, Forrest D, Vennstrom B, Thoren P: Cardiovascular phenotype and temperature control in mice lacking thyroid hormone receptor-beta or both alpha(1) and beta. Am J Physiol-Heart C 1999, 276(6):H2006-H2012.
133	Aoki H, Izumo S and Sadoshima J (1998). Angiotensin II activates RhoA in cardiac myocytes - A critical role of RhoA in angiotensin II-induced premyofibril formation. Circulation Research. 82: 666-676.
134	Duan JH, Zhang HY, Adkins SD, Ren BH, et al. (2003). Impaired cardiac function and IGF-I response in myocytes from calmodulin-diabetic mice: role of Akt and RhoA. American Journal of Physiology-Endocrinology and Metabolism. 284: E366-E376.
135	Farrell AJ, Williams RB, Stevens CR, Lawrie AS, Cox NL, Blake DR: Exercise induced release of von Willebrand factor: evidence for hypoxic reperfusion microvascular injury in rheumatoid arthritis. Annals of the rheumatic diseases 1992, 51(10):1117-1122.
136	Caramuru LH, Soares Rde P, Maeda NY, Lopes AA: Hypoxia and altered platelet behavior influence von Willebrand factor multimeric composition in secondary pulmonary hypertension. Clinical and applied thrombosis/hemostasis : official journal of the International Academy of Clinical and Applied Thrombosis/Hemostasis 2003, 9(3):251-258.
137	Lasser G, Guchhait P, Ellsworth JL, Sheppard P, Lewis K, Bishop P, Cruz MA, Lopez JA, Fruebis J: C1qTNF-related protein-1 (CTRP-1): a vascular wall protein that inhibits collagen-induced platelet aggregation by blocking VWF binding to collagen. Blood 2006, 107(2):423-430.
138	Robinson MO: Gene networks in cardiac hypertrophy and cardiovascular disease GWAS data. 2014.
139	Yang L, Wang Y, Zhang Z, He S: Comprehensive transcriptome analysis reveals accelerated genic evolution in a Tibet fish, Gymnodiptychus pachycheilus. Genome biology and evolution 2015, 7(1):251-261.
140	Moilanen JS, Majamaa K. Phylogenetic network and physicochemical properties of nonsynonymous mutations in the protein-coding genes of human mitochondrial DNA. Mol Biol Evol. 2003;20:1195-210.
