# Supplementary material for: Exome sequencing reveals genetic differentiation due to high-altitude adaptation in the Tibetan cashmere goat (Capra hircus)
Source: BMC Genomics. 2016 Feb 18;17:122. doi: 10.1186/s12864-016-2449-0 (PMC4758086; doi:10.1186/s12864-016-2449-0)
Supplement: Additional file 7: Table S5. — Functional gene categories enriched for the global SNP specific dataset. (XLSX 10 kb) [file 12864_2016_2449_MOESM7_ESM.xlsx]

## Sheet: Table S5
			Table S5 - Functional gene categories enriched for the global SNP specific dataset
			GO ID	Term description	Number of genes	P value	FDR
			GO:0051179	localization	139	4.38e-09	5.52e-05
			GO:0007155	cell adhesion	44	6.95e-08	0.000305
			GO:0022610	biological adhesion	44	7.26e-08	0.000305
			GO:0016043	cellular component organization	141	1.38e-06	0.00436
			GO:0071840	cellular component organization or biogenesis	142	3.39e-06	0.00854
			GO:0043269	regulation of ion transport	29	5.55e-06	0.00871
			GO:0006200	ATP catabolic process	21	6.16e-06	0.00871
			GO:0040011	locomotion	49	7.42e-06	0.00871
			GO:0048513	organ development	93	1.37e-05	0.0122
			GO:0034765	regulation of ion transmembrane transport	21	1.46e-05	0.0122
			GO:0006928	cellular component movement	53	1.71e-05	0.0122
			GO:0065009	regulation of molecular function	84	1.74e-05	0.0122
			GO:0034762	regulation of transmembrane transport	21	2.73e-05	0.0164
			GO:0007018	microtubule-based movement	14	3.21e-05	0.0168
			GO:0060119	inner ear receptor cell development	6	4.35e-05	0.0219
			GO:0017145	stem cell division	6	7.08e-05	0.0344
			GO:0035019	somatic stem cell maintenance	7	8.22e-05	0.0345
