# Supplementary material for: Exome sequencing reveals genetic differentiation due to high-altitude adaptation in the Tibetan cashmere goat (Capra hircus)
Source: BMC Genomics. 2016 Feb 18;17:122. doi: 10.1186/s12864-016-2449-0 (PMC4758086; doi:10.1186/s12864-016-2449-0)
Supplement: Additional file 9: Table S6. — Primer and SNP information for verification using Sanger technology. (XLSX 13 kb) [file 12864_2016_2449_MOESM9_ESM.xlsx]

## Sheet: Table S2
				Table S6 - Primers and SNP information for verification using Sanger technology
				Primer name	Sequence (5'-->3')	PCR Region	SNPs for verification
				chr17F	AGCCAGCTTAGGACTCGCA	chr17: 10510935-10511479	chr17:10511253
				chr17R	ACCCACGAATTTGGCCCTC
				chr10F	GATGGAGAGAATCCTGCCACT	chr10: 75569542-75570043	chr10:75569792
				chr10R	GCTTACTCCAACTCCGAACT
				chr24F	GGTGAATGTGGGAAAACCTCTC	chr24: 57815733-57816407	chr24:57815854 chr24:57815932 chr24:57816060 chr24:57816119
				chr24R	TAGTAATGCCGTTCCCACTGTTC
				chr13F	ACAATTGGGTTCTGGTGCTCT	chr13: 18708487-18709008	chr13:18708730 chr13:18708892
				chr13R	TGCATCGGTATCTCAGGTTGA
				chr8F	AGAAGGTAGCGCTCCGATTG	chr8: 11337102-11337601	chr8:11337184 chr8:11337368
				chr8R	TGTTTGTGTTGACTCACAAGGC
				chr18F	CAGATCCCCAGGGTACCAGA	chr18: 47120184-47121170	chr18:47120720
				chr18R	TAACTGGGAGGGGGCATGTA
				chr24-1F	GCCCATAGGATGTATGCCCC	chr24: 25716642-25717500	chr24:25716805 chr24:25716887 chr24:25717075 chr24:25717107 chr24:25717120 chr24:25717231 chr24:25717299
				chr24-1R	TCACGGTCCCTCTATGAGCA
				chr3F	CGCTGCATCTTTGGAGCATC	chr3: 114224753-114225328	chr3:114224899 chr3:114225096 chr3:114225100 chr3:114225175 chr3:114225188 chr3:114225244
				chr3R	AACCCCAGCATGAAGACGAG
				EPAS1F	AGCCATCGTGCTCATCAGAG	chr11: 28306377-28307283	chr11:28306765
				EPAS1R	GCCTCACGTATCTTAGGGCG
				chr10-1F	GAATACCCTCAGCATGTCCCTC	chr10: 20355614-20356291	chr10:20355960 chr10:20356248
				chr10-1R	GGCTAGTACTGCCCATGTTAGG
				chr26F	GGACGGAACTTTCCAAAGGGA	chr26: 8417519 - 8418225	chr26: 8417662 chr26: 8417664 chr26: 8417679 chr26: 8417893 chr26: 8418014
				chr26R	CCCATTTAGCTGAGGGGACC
				chr10-2F	ACCAAGACTTTGTCTTCTCAGCA	chr10: 10445144 - 10445828	chr10: 10445419 chr10: 10445420 chr10: 10445503 chr10: 10445522 chr10: 10445586 chr10: 10445742
				chr10-2R	TTTCTTGAATCTGAGGTTCCTCCC
				chr4F	AGGCAGTAGGGGTAGTCCAG	chr4: 74076503 - 74077221	chr4: 74076743 chr4: 74076839 chr4: 74076877 chr4: 74076878 chr4: 74077030 chr4: 74077067 chr4: 74077143
				chr4R	CTTTGGGGACTTGCCAGCTA
				chr24-1F	GGTCCTTGATGGTCAGGAGTC	chr24: 25791253-25791544	chr24: 25791412
				chr24-1R	TCCAACAATCGCCCTGTCAA
				chr24-2F	AACATACACGACCTGCTCTGC	chr24: 25794418 - 25794978	chr24: 25794881 chr24: 25794770 chr24: 25794695 chr24: 25794694
				chr24-2R	AACCCCAACAGCCCTCATAA
				chr24-3F	ACCTGCTCCCAAATGGACTC	chr24: 25796040 - 25796372	chr24: 25796282 chr24: 25796277
				chr24-3R	TTTTGCACAACTTGCTCTGGA
				chr24-4F	TGACAAATGAGGCAACTTCGC	chr24: 25799078 - 25799377	chr24: 25799281 chr24: 25799254
				chr25-4R	TTCTCTGGTCCTCTTACCTGA
